# Supplementary material for: Integrated Transcriptomic and Proteomic Analysis in the Roadmap of the Xylem Development Stage in Populus tomentosa
Source: Front Plant Sci. 2021 Nov 4;12:724559. doi: 10.3389/fpls.2021.724559 (PMC8600231; doi:10.3389/fpls.2021.724559)
Supplement: Supplementary file 3 [file Table_1.xls]

## Sheet: Supplemental Table1
Supplemental Table 1. List of 55 DEGs were involved in cell division and cell expansin during xylem development.
DEG Number	Category	Category	P. trichocarpa V2.2 gene model name	WT-1M FPKM	WT-2 FPKM	WT-3M FPKM	log2(WT-2M/WT-1M)	P value (WT-2M/WT-1M)	log2(WT-3M/WT-1M)	P value (WT-3M/WT-1M)	Closest Arabidopsis homolog	Annotated function of the Arabidopsis homolog	Gene name
DEG1	Cell division		POPTR_0013s15310	0.07	0.016	0	-1.50048	0.165499	-3.66917	0.0201887	AT4G39950	CYP79B2	PtoCYP79B2
DEG2			POPTR_0002s02500	2.193	0.813	0.813	-1.50953	2.89122e-27	-1.54957	3.92891e-28	AT1G47870	ATE2F2	PtoE2F2
DEG3			POPTR_0006s22420	2.586	1.486	1.18	-0.768313	1.63455e-09	-1.11786	1.76632e-16	AT5G22300	ATNIT4	PtoNIT4
DEG4			POPTR_0001s25730	4.9	1.653	0.65	-1.63955	9.3694e-65	-2.99877	1.73821e-132	AT1G07270	CDC6B	PtoCDC6B
DEG5			POPTR_0004s12040	5.41	1.59	0.573	-1.90377	7.31739e-44	-3.40602	2.30794e-81	AT1G69390	ARC12	PtoARC12
DEG6			POPTR_0014s05890	5.956	2.45	0.8	-1.40202	2.18693e-41	-3.18688	2.34482e-111	AT3G60660	spindle/kinetochore-associated-like protein	PtoSAL
DEG7			POPTR_0001s09480	10.016	2.416	3.26	-2.18105	1.35932e-269	-1.74803	1.02918e-200	AT1G63680	MURE	PtoMURE
DEG8			POPTR_0014s09210	10.78	5.4	1.976	-1.11843	2.358e-41	-2.54594	4.92315e-126	AT1G01370	HTR12	PtoHTR12
DEG9			POPTR_0012s13800	11.3	13.85	15.67	0.295826	3.66719e-10	0.474043	5.07361e-25	AT5G40880	Putative CDC20	PtoCDC20.1
DEG10			POPTR_0013s04640	15.363	8.983	2.863	-0.870484	2.88786e-70	-2.53521	0	AT4G33260	AtCDC20.2	PtoCDC20.2
DEG11			POPTR_0014s15410	15.533	8.143	1.636	-1.01195	2.6664e-106	-3.34356	0	AT2G32590	EMB2795	PtoEMB
DEG12			POPTR_0001s30920	32.033	10.903	11.006	-1.56907	4.22111e-280	-1.56797	2.23284e-278	AT4G34160	CYCD3	PtoCYCD3
DEG13			POPTR_0002s02020	95.806	139.176	112.433	0.515392	1.59177e-97	0.198958	2.19262e-14	AT1G10230	SKP1	PtoSKP1
DEG14	Cell expansin	XTH	POPTR_0001s01870	9.95	3.03	4.196	-1.45897	1.35e-42	-1.0028	3.33e-24	AT4G18990	XTH29	PtoXTR4.2
DEG15			POPTR_0002s06120	2.056	0.066	0.083	-4.77866	5.11e-40	-4.48339	7.18e-39	AT4G14130	XTH15	PtoXTH15.1
DEG16			POPTR_0005s00900	4.653	0.243	0.503	-3.96461	3.05e-47	-2.95061	2.26e-37	AT4G25810	XTH23	PtoEXT.9
DEG17			POPTR_0005s22300	2.303	0.056	0.236	-5.11382	2.53e-39	-3.02943	9.51e-29	AT4G14130	XTH15	PtoXTH15.2
DEG18			POPTR_0013s14860	685.063	302.546	442.96	-1.22701	0	-0.681142	0	AT5G13870	XTH5	PtoXTH9.2
DEG19			POPTR_0018s10320	4.923	0.87	1.356	-2.26298	1.92e-47	-1.66448	5.3e-32	AT4G25810	XTH23	PtoEXT.8
DEG20			POPTR_0019s14590	745.803	142.066	45.746	-2.41027	0	-4.05626	0	AT4G03210	XTH9	PtoXTH9.1
DEG21			POPTR_0002s23730	460.296	149.42	136.673	-1.48554	0	-1.6137	0	AT3G23730	XTH16	PtoXTR7.2
DEG22			POPTR_0014s14310	116.963	32.153	8.343	-1.77568	0	-3.75269	0	AT3G23730	XTH16	PtoXTR7.1
DEG23			POPTR_0004s02030	69.97	15.503	2.723	-2.21917	0	-4.74987	0	AT1G11545	XTH8	PtoXTH8.1
DEG24			POPTR_0013s00710	44.156	6.023	2.316	-2.71627	0	-4.08739	0	AT4G25810	XTH23	PtoXTH3.1
DEG25			POPTR_0006s12480	33.63	71.23	31.17	1.0375	3.68712e-290	-0.156808	8.12637e-06	AT2G36870	XTH32	PtoXTH32.1
DEG26			POPTR_0006s07060	26.563	2.003	26.95	-3.62626	0	0.123879	0.00550813	AT4G25810	XTH23	PtoEXT.6
DEG27			POPTR_0003s09590	12.58	29.576	27.66	1.42722	1.2915e-203	1.33164	6.28178e-171	AT1G32170	XTH30	PtoXTR4.1
DEG28			POPTR_0002s06130	10.136	3.493	1.72	-1.35617	4.929e-39	-2.3498	1.31563e-80	AT3G23730	XTH16	PtoEXT.12
DEG29			POPTR_0014s11030	8.086	0.983	0.253	-2.92356	4.24412e-105	-4.87785	4.81262e-147	AT1G10550	XTH33	PtoXTH33.1
DEG30			POPTR_0014s13640	3.81	0.29	0.273	-3.42534	4.4415e-58	-3.51087	6.70782e-59	AT5G13870	XTH5	PtoEXT.15
DEG31			POPTR_0014s15090	3.07	1.466	0.293	-1.1564	2.37494e-09	-3.51007	2.78512e-33	AT1G11545	XTH8	PtoXTH8.2
DEG32			POPTR_0018s10330	2.47	0.49	0.293	-2.17302	1.42862e-22	-2.93141	8.92787e-31	AT4G25810	XTH23	PtoEXT.7
DEG33			POPTR_0006s16380	1.246	0.516	0.086	-1.2967	6.4821e-07	-3.86767	2.49505e-21	AT4G28850	XTH26	PtoXTH26.1
DEG34		PL1	POPTR_0001s37440	0.55	0.02	0.066	-4.53522	2.8e-11	-2.71386	5.11e-08	AT5G55590	QRT1	PtoQRT1
DEG35			POPTR_0002s14640	0.413	0	0	-6.42274	6.25e-11	-6.40874	6.93e-11	AT2G45220	ATPME17	PtoPE9.2
DEG36			POPTR_0002s20380	6.343	0.15	0.336	-4.96951	3.06e-134	-3.78705	4.28e-117	AT4G02330	ATPME41	PtoPME41
DEG37			POPTR_0003s07040	61.79	27.153	30.993	-1.10013	0	-0.916859	2.6e-290	AT1G53830	ATPME2	PtoPME2
DEG38			POPTR_0004s16360	0.656	0.013	0.03	-5.63955	1.36e-12	-4.62555	4.77e-12	AT2G21610	ATPE11	PtoPE11
DEG39			POPTR_0009s17010	0.22	0.06	0.07	-1.95025	0.00153474	-1.71386	0.00381686	AT4G18180	Pectin lyase-like superfamily protein	PtoPL2
DEG40			POPTR_0010s25380	0.273	0	0.06	-5.83856	7.84e-08	-1.65463	0.00172112	AT3G10710	RHS12	PtoRHS12
DEG41			POPTR_0014s06260	1.426	0.06	0.106	-4.19311	8.54e-35	-3.34903	7.75e-30	AT2G45220	ATPME17	PtoPE9.1
DEG42		Expansin	POPTR_0001s03830	6.133	0.03	0.226	-7.47538	1.62e-74	-4.55449	1.07e-75	AT1G26770	ATEXPA10	PtoEXPA10
DEG43			POPTR_0016s14260	14.35	4.88	7.796	-2.43568	0.00234048	-2.42168	0.00248452	AT2G40610	ATEXP8	PtoEXPA13
DEG44			POPTR_0009s14350	16.113	3.356	4.526	-2.08226	5.01255e-137	-1.65555	1.94192e-100	AT4G38400	ATEXLA2	PtoEXLA2
DEG45			POPTR_0014s06170	16.826	1.446	5.296	-3.36303	8.25488e-214	-1.52461	6.95042e-84	AT2G40610	ATEXPA8	PtoEXPA8
DEG46			POPTR_0004s11610	0.216	0.043	0.04	-1.45269	5.13e-151	-0.777321	1.42e-55	AT3G02210	COBL1	PtoCOBL1
DEG47			POPTR_0017s13300	1.633	0.366	0.98	-2.19088	1.23562e-24	-0.786894	2.84914e-06	AT5G60920	COBRA	PtoCOBRA1
DEG48			POPTR_0017s13310	0.8	0.29	0.47	-1.48007	7.80625e-08	-0.795691	0.00118306	AT5G60920	COBRA	PtoCOBRA2
DEG49			POPTR_0019s08570	36.213	10.553	7.45	-1.62979	2.47109e-254	-2.15281	0	AT2G40610	ATEXPA8	PtoEXPA12
DEG50			POPTR_0013s05730	20.693	7.32	2.243	-1.51203	2.4678e-136	-3.23163	0	AT1G26770	ATEXPA10	PtoEXPA11
DEG51			POPTR_0017s12150	3.52	1.673	4.08	-1.10582	2.17648e-19	0.183657	0.0621862	AT1G26770	ATEXPA10	PtoEXPA9
DEG52			POPTR_0002s01950	1.066	0.15	0.016	-2.36565	4.24247e-07	-5.52158	9.46005e-12	AT1G20190	ATEXPA11	PtoEXPA17
DEG53			POPTR_0019s13300	13.806	126.86	76.706	3.20255	0	2.48082	0	AT4G28250	ATEXPB3	PtoEXPB3
DEG54			POPTR_0013s15080	19.246	65.19	6.213	1.7544	0	-1.65593	1.47497e-158	AT2G40610	ATEXPA8	PtoEXPA2
DEG55			POPTR_0004s18840	24.416	44.513	60.546	1.07373	1.81332e-161	1.52421	0	AT4G38400	ATEXLA2	PtoEXLA1
