# Supplementary material for: Integrated Transcriptomic and Proteomic Analysis in the Roadmap of the Xylem Development Stage in Populus tomentosa
Source: Front Plant Sci. 2021 Nov 4;12:724559. doi: 10.3389/fpls.2021.724559 (PMC8600231; doi:10.3389/fpls.2021.724559)
Supplement: Supplementary file 4 [file Table_2.xls]

## Sheet: Supplemental Table 2
Supplemental Table 2. Functional annotation and classification of the 202 DEGs were related to secondary development of xylem in cluster 3.
DEG Number	Category	P. trichocarpa V2.2 gene model name	WT-1M FPKM	WT-2 FPKM	WT-3M FPKM	log2(WT-2M/WT-1M)	P value (WT-2M/WT-1M)	log2(WT-3M/WT-1M)	P value (WT-3M/WT-1M)	Closest Arabidopsis homolog	Annotated function of the Arabidopsis homolog	Gene name
DEG1	Xylan biosynthesis	POPTR_0001s12940	97.266	521.02	414.14	2.41401	0	2.08408	0	AT1G27440	IRX10	PtoIRX10.1
DEG2		POPTR_0001s44250	10.683	34.386	13.703	1.90686	0	0.57569	6.25074e-31	AT5G54690	IRX8	PtoGAUT12.1
DEG3		POPTR_0002s13400	2.726	8.996	5.636	1.87847	8.25458e-85	1.19903	2.34521e-28	AT1G19300	PARVUS	PtoGATL1.2
DEG4		POPTR_0003s16040	1.856	5.68	2.296	1.84257	3.68069e-50	0.52679	0.000722441	AT1G27440	IRX10	PtoIRX10.2
DEG5		POPTR_0004s23540	4.036	14.94	4.533	2.07491	3.9576e-127	0.352731	0.00254835	AT1G09610	GXM1	PtoGXM1
DEG6		POPTR_0005s03650	2.173	8.413	11.056	2.24799	2.41148e-134	2.63586	4.99368e-209	AT1G54940	GUX4	PtoGUX4
DEG7		POPTR_0005s06280	2.66	12.243	4.643	2.34278	2.18107e-277	0.946493	2.10689e-29	AT3G18660	GUX1	PtoGUX1.1
DEG8		POPTR_0005s08070	0.66	5	1.12	2.99617	3.3522e-36	0.83046	0.0170128	AT3G18660	GUX1	PtoGUX1.2
DEG9		POPTR_0005s18480	13.306	65.56	22.546	2.57574	0	1.03534	1.08054e-130	AT5G67210	IRX15-L	PtoIRX15L
DEG10		POPTR_0006s13320	5.526	18.47	6.246	1.90497	6.54633e-176	0.342308	0.000110733	AT2G37090	IRX9	PtoGT43A
DEG11		POPTR_0007s04030	4.286	12.736	4.536	1.75757	3.01766e-194	0.263638	0.000595591	AT3G18660	GUX1	PtoGUX1.3
DEG12		POPTR_0007s10710	3.876	20.47	8.08	2.6161	3.55562e-295	1.2757	1.67884e-45	AT5G67210	IRX15-L	PtoIRX15L1
DEG13		POPTR_0008s07330	7.086	37.403	11.07	2.43049	0	0.694928	6.70594e-29	AT2G40320	TBL33	PtoTBL33
DEG14		POPTR_0009s01200	36.41	81.036	52.176	1.19508	0	0.558987	2.86015e-101	AT2G28110	FRA8	PtoFRA8
DEG15		POPTR_0010s19490	3.253	13.413	4.733	2.28948	3.21914e-177	0.787138	6.27343e-14	AT3G55990	ESK1	PtoESK1
DEG16		POPTR_0011s13600	1.713	4.94	2.13	1.80034	7.49144e-56	0.584395	3.64396e-05	AT5G54690	IRX8	PtoGAUT12.2
DEG17		POPTR_0013s10240	34.21	103.953	73.98	1.7946	0	1.30385	0	AT1G09610	GXM1	PtoGXM2
DEG18		POPTR_0014s02980	3.633	21.476	9.046	2.72273	0	1.47198	1.0844e-90	AT4G33330	GUX2	PtoGUX2
DEG19		POPTR_0014s03980	16.66	33.836	17.103	1.1366	1.29486e-188	0.149948	0.00115952	AT1G19300	PARVUS	PtoGATL1.1
DEG20		POPTR_0015s10890	5.37	10.973	7.366	1.17858	5.93025e-38	0.590449	6.18293e-09	AT4G24910	glucuronoxylan 4-O-methyltransferase-like protein	PtoGXML
DEG21		POPTR_0016s02620	15.643	32.223	31.943	1.09222	2.47196e-239	1.06116	1.74128e-222	AT3G10740	ASD1	PtoASD1
DEG22		POPTR_0016s08770	9.933	32.98	13.053	1.85991	0	0.520915	6.92434e-17	AT2G37090	IRX9	PtoGT43B
DEG23		POPTR_0016s13330	4.66	19.216	5.413	2.17498	4.56009e-214	0.35185	0.00023909	AT2G38320	TBL34	PtoTBL34
DEG24		POPTR_0019s10490	34.086	92.16	62.706	1.5357	0	0.985277	4.44566e-217	AT1G09610	GXM1	PtoGXM4
DEG25		POPTR_0022s00320	7.026	27.15	7.406	2.17584	4.99963e-271	0.302138	0.000429991	AT1G33800	GXM3	PtoGXM3
DEG26	Lignin biosynthesis and polymerization	POPTR_0001s41160	0.94	2.406	1.276	1.70857	2.97876e-28	0.790682	1.42797e-05	AT5G60020	LAC17	PtoLAC17.3
DEG27		POPTR_0001s41170	9.186	20.506	13.156	1.4994	2.41982e-216	0.85535	1.86695e-57	AT5G60020	LAC17	PtoLAC17.1
DEG28		POPTR_0002s18150	3.82	33.32	24.253	3.17729	0	2.73145	0	AT5G54160	OMT1	PtoCOMT1.7
DEG29		POPTR_0002s18160	0.146	1.94	1.456	3.47974	1.40608e-29	3.0883	9.47066e-21	AT5G54160	COMT1	PtoCOMT1.2
DEG30		POPTR_0005s11070	47.99	518.706	498.993	3.36732	0	3.3098	0	AT5G42180	PER64	PtoPER64
DEG31		POPTR_0006s08740	17.996	35.013	22.223	1.26254	1.27574e-297	0.602524	3.11645e-55	AT5G60020	LAC17	PtoLAC17.4
DEG32		POPTR_0009s03940	4.233	10.636	8.28	1.58423	1.36348e-127	1.21838	4.69471e-67	AT2G29130	LAC2	PtoLAC2.2
DEG33		POPTR_0009s10270	60.72	236.826	80.843	2.0189	0	0.469792	3.26632e-78	AT4G34050	CCOAOMT1	PtoCCOAOMT1
DEG34		POPTR_0010s15150	65.97	344.14	108.903	2.55369	0	0.892662	0	AT3G16920	ATCTL2	PtoCTL2
DEG35		POPTR_0010s20050	12.473	59.846	15.746	2.45033	0	0.52619	2.05259e-32	AT5G01190	LAC10	PtoLAC10
DEG36		POPTR_0011s12100	3.41	10.4	6.896	1.91586	2.04746e-157	1.31985	1.24568e-61	AT5G60020	LAC17	PtoLAC17.2
DEG37		POPTR_0011s16410	0.936	18.03	1.03	4.57234	0	0.42973	0.0291997	AT5G44390	BBE25	PtoBBE25
DEG38		POPTR_0014s09610	13.86	45.866	35.59	1.78141	0	1.42425	5.18475e-307	AT2G46570	LAC6	PtoLAC6
DEG39		POPTR_0001s31220	109.76	248.64	116.783	1.41551	0	0.320676	2.62746e-49	AT4G34050	CCoAOMT1	PtoCAM2
DEG40		POPTR_0005s11950	28.273	89.033	32.836	1.87643	0	0.432935	1.41134e-45	AT4G36220	encodes ferulate 5-hydroxylase (F5H). Involved in lignin biosynthesis.	PtoFAH1.3
DEG41		POPTR_0006s03180	83.676	223.936	121.4	1.64335	0	0.762216	0	AT2G40890	encodes coumarate 3-hydroxylase (C3H)	PtoC3H1
DEG42		POPTR_0007s13720	55.06	132.926	59.4	1.55193	0	0.390976	8.07483e-60	AT4G36220	encodes ferulate 5-hydroxylase (F5H)	PtoFAH1.4
DEG43		POPTR_0008s03810	44.416	89.773	55.876	1.19125	0	0.492321	2.4026e-113	AT3G53260	PAL2	PtoPAL.2
DEG44		POPTR_0009s15100	22.336	49.246	37.156	1.16831	3.01207e-292	0.760579	2.83662e-108	AT1G08250	AtADT6	PtoADT6
DEG45		POPTR_0010s23100	9.85	28.976	11.3	1.77353	0	0.402151	2.49035e-17	AT2G37040	PAL1	PtoPAL.3
DEG46		POPTR_0019s15110	64.906	166.316	113.546	1.49371	0	0.94201	0	AT2G30490	ATC4H	PtoCYP73.3
DEG47	Glucomannan biosynthesis	POPTR_0008s02650	4.133	20.85	5.246	2.39595	0	0.408875	1.073e-08	AT5G03760	CSLA9	PtoMANS.1
DEG48		POPTR_0010s24030	2.286	9.84	5.516	2.22271	4.99776e-182	1.39529	6.46747e-55	AT5G03760	CSLA9	PtoMANS.2
DEG49	Cellulose biosynthesis	POPTR_0002s25970	18.756	83.563	26.316	2.29131	0	0.623687	7.14657e-117	AT5G17420	CESA7	PtoCesA4
DEG50		POPTR_0004s05830	6.513	55.64	9.326	3.26754	0	0.71098	1.75453e-70	AT4G18780	ATCESA8	PtoCesA18
DEG51		POPTR_0004s11620	1.79	38.133	2.286	4.728	0	0.65414	1.64805e-08	AT5G15630	IRX6	PtoIRX6.1
DEG52		POPTR_0004s11650	0.616	4.036	0.62	2.67295	9.30948e-50	0.0274836	0.923389	AT5G15630	IRX6	PtoIRX6.2
DEG53		POPTR_0004s22030	2.88	50.02	2.746	4.45069	0	0.24945	0.0880858	AT5G60490	ATFLA12	PtoFLA14.23
DEG54		POPTR_0006s19580	10.91	56.276	11.436	2.48289	0	0.1798	4.55033e-06	AT5G17420	ATCESA7	PtoCesA7
DEG55		POPTR_0009s01740	36.566	340.57	29.89	3.48828	0	-0.0358977	0.378672	AT5G60490	ATFLA12	PtoFLA14.12
DEG56		POPTR_0010s21360	0.673	3.113	0.363	2.47321	1.0422e-14	-0.614325	0.261798	AT2G33100	CSLD1	PtoCSLD1
DEG57		POPTR_0011s07040	2.603	9.503	3.556	2.02135	6.72449e-252	0.597664	5.64688e-15	AT4G18780	ATCESA8	PtoCesA8
DEG58		POPTR_0012s02220	10.11	125.083	8.56	3.849	0	-0.0352418	0.641675	AT5G60490	ATFLA12	PtoFLA14.18
DEG59		POPTR_0013s01570	4.72	153.293	7.733	5.28317	0	0.964285	4.50885e-21	AT5G60490	ATFLA12	PtoFLA14.16
DEG60		POPTR_0013s14760	10.7	175.26	10.406	4.24808	0	0.16206	0.0372003	AT5G60490	ATFLA12	PtoFLA14.19
DEG61		POPTR_0013s14770	3.34	65.046	3.706	4.5132	0	0.363071	0.00474788	AT5G60490	ATFLA12	PtoFLA14.21
DEG62		POPTR_0013s14780	9.67	159.216	11.526	4.26048	0	0.462975	1.51499e-09	AT5G60490	ATFLA12	PtoFLA14.22
DEG63		POPTR_0013s14790	11.376	250.15	14.3	4.63869	0	0.501194	1.95574e-13	AT5G60490	ATFLA12	PtoFLA14.15
DEG64		POPTR_0015s07110	15.706	53.79	21.336	1.97723	0	0.642742	1.0568e-48	AT5G15630	IRX6	PtoIRX6.3
DEG65		POPTR_0018s11290	12.936	56.586	17.853	2.27012	0	0.603047	8.31384e-72	AT5G17420	CESA7	PtoCesA17
DEG66		POPTR_0019s14330	0.793	9.94	0.766	4.01002	2.69093e-118	0.298796	0.366342	AT5G03170	ATFLA11	PtoFLA14.3
DEG67		POPTR_0019s14430	5.956	87.216	7.526	4.12207	0	0.573291	7.27175e-10	AT5G60490	ATFLA12	PtoFLA14.13
DEG68		POPTR_0073s00210	0.983	3.843	1.283	2.04036	2.22386e-34	0.454786	0.0388986	AT5G06390	FLA17	PtoFLA14.20
DEG69	deposition of secondary walls	POPTR_0001s13960	1.626	12.89	2.17	3.13171	0	0.546871	1.48671e-07	AT1G27920	MAP65-8	PtoMAP65-8
DEG70		POPTR_0003s06780	2.73	11.56	5.643	2.14676	2.03253e-210	1.10971	1.43674e-40	AT3G14170	CORD1	PtoCORD1
DEG71		POPTR_0004s17950	94.626	191.176	115.29	1.06741	0	0.329716	1.84269e-29	AT4G34970	ADF9	PtoADF5.2
DEG72		POPTR_0004s23150	1.156	6.98	1.71	2.83457	3.06205e-78	0.800713	0.000208248	AT1G58070	WAL	PtoWAL1
DEG73		POPTR_0005s16590	3.676	22.006	13.676	2.83169	0	2.16435	5.64637e-169	AT1G77460	CSI3	PtoCSI3
DEG74		POPTR_0008s17070	2.773	12.146	6.346	2.23292	1.19059e-166	1.29963	4.76201e-42	AT2G33385	ARPC2B	PtoARPC2B.1
DEG75		POPTR_0009s13570	24.246	81.486	42.81	1.70007	0	0.76412	8.35239e-49	AT4G34970	ADF9	PtoADF5.1
DEG76		POPTR_0010s07750	12.993	69.66	21.47	2.48913	0	0.784723	1.21804e-55	AT2G33385	ARPC2B	PtoARPC2B.2
DEG77		POPTR_0011s05990	4.883	31.3	8.253	2.71086	0	0.800713	2.56393e-18	AT5G45970	ARAC2	PtoARAC2.1
DEG78		POPTR_0016s00870	1.03	19.746	6.183	4.27856	0	2.60554	3.53934e-140	AT4G17220	ATMAP70-5	PtoMAP70-5
DEG79		POPTR_0019s12210	1.47	7.72	5.266	2.45862	6.25293e-90	1.91114	1.23804e-45	AT1G20090	ROP2	PtoROP2
DEG80		POPTR_0022s00780	0.436	2.633	0.85	2.7967	1.01065e-22	1.15435	0.00237683	AT1G58070	WAL	PtoWAL2
DEG81		POPTR_0257s00210	1.336	6.89	2.01	2.33299	1.20634e-65	0.532455	0.0043544	AT2G36120	DOT1	PtoDOT1
DEG82	Others genes important for secondary wall thickening	POPTR_0001s09780	22.59	84.136	25.946	1.99874	0	0.301892	2.35692e-13	AT4G23496	SP1L5	PtoSP1L5
DEG83		POPTR_0001s44530	2.646	19.123	14.123	2.74805	3.00574e-174	2.32105	1.99467e-107	AT1G50930	VUP2	PtoVUP2
DEG84		POPTR_0001s46840	0.273	2.71	2.663	3.3414	7.12474e-26	3.3048	6.32697e-25	AT5G39190	ATGER2	PtoGER2
DEG85		POPTR_0004s10520	0.836	1.926	1.253	1.25269	1.34582e-12	0.638656	0.0011904	AT5G15900	TBL19	PtoTBL19.2
DEG86		POPTR_0004s15200	2.833	10.646	9.01	2.14507	1.48431e-121	1.91315	2.76237e-89	AT1G49570	Peroxidase superfamily protein	PtoPRX10
DEG87		POPTR_0005s00310	35.65	72.25	56.02	1.06989	1.45924e-221	0.701155	1.50786e-84	AT1G09560	GLP5	PtoGER1.1
DEG88		POPTR_0006s11040	7.046	21.78	9.373	1.64852	4.93137e-237	0.470967	2.19501e-14	AT5G01930	MAN6	PtoMAN6.1
DEG89		POPTR_0008s03580	3.03	13.903	12.816	2.15595	2.10753e-58	2.03818	4.10645e-50	AT2G36985	DVL16	PtoDVL16
DEG90		POPTR_0011s10730	0.693	3.766	2.19	2.5457	2.30324e-59	1.76134	1.27184e-22	AT1G29050	TBL38	PtoTBL38
DEG91		POPTR_0014s10600	25.146	65.413	28.266	1.4731	0	0.248012	6.86141e-09	AT3G62020	GLP10	PtoGLP10.2
DEG92		POPTR_0016s05510	2.833	7.926	6.81	1.49141	1.32407e-67	1.27187	6.37596e-46	AT2G41850	ADPG2	PtoADPG2
DEG93		POPTR_0016s14550	1.14	4.77	2.143	2.09331	6.16808e-95	0.921825	1.24837e-13	AT5G01930	MAN6	PtoMAN6.2
DEG94		POPTR_0001s06300	0.18	0.393	0.293	1.42143	5.42019e-05	1.01222	0.00756543	AT5G20710	BGAL7	PtoBGAL7
DEG95		POPTR_0001s39100	0.053	0.27	0.17	2.53464	6.19007e-05	1.88818	0.0077976	AT1G68470	Exostosin family protein
DEG96		POPTR_0002s09510	4.73	21.41	10.523	2.23017	4.79632e-293	1.20928	9.96961e-62	AT1G35910	AtTPPD	PtoTPPD1
DEG97		POPTR_0002s18570	38.92	146.826	84.086	2.17946	0	1.36823	0	AT3G62020	GLP10	PtoGLP10.3
DEG98		POPTR_0003s07230	9.99	26.39	11.886	1.42982	3.99433e-236	0.276846	2.11368e-07	AT1G31070	GLCNA.UT1
DEG99		POPTR_0005s07890	5.893	11.716	7.956	1.01247	6.07813e-56	0.443866	4.27345e-10	AT2G22190	TPPE	PtoTPPE
DEG100		POPTR_0005s16910	4.46	21.376	20.43	2.20949	7.22409e-281	2.13754	2.86926e-255	AT1G35910	AtTPPD	PtoTPPD2
DEG101		POPTR_0012s11330	4.47	20.413	8.676	2.41931	6.33749e-180	1.17417	6.51987e-29	AT5G61750	RmlC-like cupins superfamily protein
DEG102		POPTR_0015s15010	13.51	31.81	26.163	1.25369	5.94699e-249	0.973833	1.46588e-136	AT2G35100	ARAD1	PtoARAD1
DEG103		POPTR_0274s00200	16.473	45.613	22.8	1.49218	0	0.483638	1.94893e-30	AT4G01850	AtSAM2	PtoSAM2
DEG104		POPTR_1059s00200	1.493	2.816	2.243	1.05679	9.86063e-23	0.72846	1.8438e-10	AT5G28960	alpha-(1,6)-fucosyltransferase
DEG105		POPTR_0004s10540	6.583	14.906	11.533	1.29976	4.55492e-87	0.912871	2.15356e-38	AT5G15900	TBL19	PtoTBL19.1
DEG106		POPTR_0008s06990	18.586	36.813	18.756	1.18315	8.68923e-246	0.208345	6.81109e-07	AT2G40150	TBL28	PtoTBL28
DEG107		POPTR_0010s19140	16.316	56.313	24.023	1.93591	0	0.707904	2.40199e-59	AT2G40320	TBL33	PtoTBL33
DEG108		POPTR_0001s46730	0.693	5.56	2.45	3.14198	2.09121e-129	1.96019	1.29228e-34	AT1G23460	Pectin lyase-like superfamily protein	PtoPL1
DEG109		POPTR_0003s09590	12.58	29.576	27.66	1.42722	1.2915e-203	1.33164	6.28178e-171	AT4G18990	XTH29	PtoXTR4.1
DEG110		POPTR_0003s13160	4.253	10.373	5.543	1.3075	1.60814e-84	0.434349	2.88582e-08	AT3G61490	Pectin lyase-like superfamily protein	PtoPL3
DEG111		POPTR_0006s06350	0.496	2.17	1.433	2.13067	1.0527e-29	1.54322	1.51622e-13	AT5G20260	Exostosin family protein	PtoXGD1
DEG112		POPTR_0006s14170	25.496	54.386	33.046	1.2071	0	0.486507	1.43352e-53	AT1G19170	Pectin lyase-like superfamily protein	PtoPL4
DEG113		POPTR_0011s16230	0.99	3.446	1.94	1.86671	1.0636e-44	1.03929	1.49058e-11	AT1G23460	Pectin lyase-like superfamily protein	PtoPL5
DEG114		POPTR_0012s13090	0.913	4.163	0.933	2.34409	2.04395e-63	0.186771	0.357965	AT5G23870	PAE9	PtoPAE9
DEG115		POPTR_0019s13300	13.806	126.86	76.706	3.20255	0	2.48082	0	AT4G28250	ATEXPB3	PtoEXPB3
DEG116	transport	POPTR_0001s20720	0.633	2.133	1.73	1.82774	1.57201e-29	1.54873	1.02132e-19	AT3G13730	cytochrome P450	PtoCYP90.1
DEG117		POPTR_0001s43070	0.376	1.433	0.613	2.36274	4.68547e-21	1.11191	0.00037307	AT5G36110	cytochrome P450
DEG118		POPTR_0002s03140	57.256	115.89	104.26	1.04008	0	0.876062	6.07091e-211	AT3G51030	ATTRX	PtoTrxh1
DEG119		POPTR_0002s08560	31.313	64.786	44.223	1.27166	0	0.730275	1.08917e-117	AT1G21890	nodulin MtN21 family protein
DEG120		POPTR_0004s00920	1.813	18.343	9.466	3.6936	1.68379e-115	2.74694	6.78961e-47	AT1G62280	SLAH1
DEG121		POPTR_0004s01740	0.043	0.196	0.17	2.41742	0.000405529	2.18434	0.00220568	AT5G36110	Abieta-7,13-dien-18-ol hydroxylase / CYP720B1LinksB M
DEG122		POPTR_0004s03180	86.893	188.563	153.95	1.09601	0	0.807134	1.01847e-191	AT1G11530	ATCXXS1
DEG123		POPTR_0004s07150	0.23	3.81	1.693	4.43057	1.5573e-27	3.26014	7.28087e-11	AT1G01490	Heavy metal transport/detoxification superfamily protein
DEG124		POPTR_0004s18140	71.776	199.58	134.36	1.42385	0	0.850088	5.47621e-210	ATt4G38580	ATFP6	PtoATFP6.1
DEG125		POPTR_0005s15820	13.01	38.65	27.48	1.82036	0	1.3539	1.52085e-160	AT4G08290	UMAMIT20
DEG126		POPTR_0005s21310	33.323	100.97	55.806	1.63862	0	0.797093	1.28473e-90	AT3G43660	Vacuolar iron transporter (VIT) family protein
DEG127		POPTR_0005s26610	44.823	186.293	118.54	2.06811	0	1.4034	0	AT1G60420	AtNRX1
DEG128		POPTR_0006s01960	0.816	2.336	2.08	1.53551	4.93958e-10	1.35811	1.02686e-07	AT4G16380	ATHMP35
DEG129		POPTR_0006s02040	0.08	1.61	0.75	4.45249	4.29078e-10	3.33431	0.000122198	AT4G16380	ATHMP35
DEG130		POPTR_0006s02130	0.213	0.896	0.576	2.40331	2.70204e-06	1.7676	0.00204869	AT1G49420	Heavy metal transport/detoxification superfamily protein
DEG131		POPTR_0007s01400	5.433	28.72	12.623	2.61254	3.1254e-255	1.43018	4.75128e-52	AT1G28480	Thioredoxin superfamily protein	PtoGrx2
DEG132		POPTR_0007s13270	0.583	1.686	1.3	1.8528	1.95756e-07	1.47314	0.00011172	AT5G26690	Heavy metal transport/detoxification superfamily protein
DEG133		POPTR_0008s02430	151.673	394.886	290.316	1.3801	0	0.934367	0	AT3G56240	CCH
DEG134		POPTR_0008s06740	20.973	47.88	30.06	1.22434	2.11302e-289	0.54905	2.0011e-47	AT5G05690	Cytochrome P450 superfamily protein
DEG135		POPTR_0008s19870	108.75	247.046	159.36	1.12786	0	0.473082	5.29113e-77	AT1G69880	ATH8
DEG136		POPTR_0008s22440	1.046	2.176	2.15	1.02051	5.16548e-06	1.00002	9.03508e-06	AT1G01490	Heavy metal transport/detoxification superfamily protein
DEG137		POPTR_0009s06920	0.52	3.823	3.446	3.0992	6.21077e-75	2.96365	2.77213e-65	AT1G12740	Cytochrome P450 superfamily protein
DEG138		POPTR_0009s13760	106.683	315.783	276.363	1.54856	0	1.34592	0	AT4G38580	ATFP6	PtoATFP6.2
DEG139		POPTR_0010s06960	56.34	222.403	77.473	1.98966	0	0.479722	5.9597e-121	AT1G60420	AtNRX1
DEG140		POPTR_0010s06970	20.56	95.54	23.636	2.11981	0	0.122269	0.000341063	AT1G60420	AtNRX1
DEG141		POPTR_0010s06980	8.466	25.083	11.936	1.61744	8.81131e-297	0.544573	9.93355e-25	AT1G60420	AtNRX1
DEG142		POPTR_0010s06990	41.266	208.73	54.403	2.35996	0	0.429362	5.19822e-71	AT1G60420	AtNRX1	PtoPDI.6
DEG143		POPTR_0010s07000	150.833	545.926	168.18	1.84343	0	0.151595	7.9316e-31	AT1G60420	AtNRX1
DEG144		POPTR_0010s07010	56.593	228.803	62.663	1.97521	0	0.114297	1.26656e-07	AT1G60420	AtNRX1
DEG145		POPTR_0010s21630	1.093	6.96	6.21	3.10672	7.48182e-122	2.96206	4.41563e-105	AT2G39510	nodulin MtN21-like transporter family protein
DEG146		POPTR_0011s15910	6.676	21.176	18.13	1.75744	2.8267e-233	1.54087	4.23644e-166	AT5G36110	Cytochrome P450 superfamily protein
DEG147		POPTR_0012s10320	148.42	563.11	464.606	2.02951	0	1.76366	0	AT5G63530	ATFP3
DEG148		POPTR_0013s03220	28.31	61.673	52.743	1.16332	0	0.960949	4.65445e-277	AT5G27150	ATNHX1
DEG149		POPTR_0013s05790	57.596	150.81	126.263	1.39379	0	1.12415	0	AT1G08570	ACHT4
DEG150		POPTR_0014s08550	176.81	522.97	265.386	1.6204	0	0.65373	7.37497e-308	AT1G01490	Heavy metal transport/detoxification superfamily protein
DEG151		POPTR_0014s09650	41.86	91.276	79.22	1.1537	1.50674e-259	0.950996	2.59903e-164	AT1G01230	ORMDL family protein
DEG152		POPTR_0014s12850	7.64	11.796	11.193	1.0867	2.78876e-25	0.963147	2.48969e-19	AT3G62930	Thioredoxin superfamily protein
DEG153		POPTR_0015s11160	110.23	226.283	177.646	1.09294	0	0.743256	0	AT5G63530	ATFP3
DEG154		POPTR_0016s00850	3.03	5.2	3.886	1.0535	4.52736e-19	0.629378	7.7998e-07	At1g51090	similar to heavy-metal-associated domain-containing protein
DEG155		POPTR_0017s01090	2.42	6.516	4.583	1.44153	2.11081e-15	0.925709	3.35812e-06	AT1G01490	Heavy metal transport/detoxification superfamily protein
DEG156		POPTR_0017s01100	0.483	3.283	1.926	2.92741	5.66806e-26	2.15118	1.45174e-11	AT1G01490	Heavy metal transport/detoxification superfamily protein
DEG157		POPTR_0017s01120	2.186	5.346	4.426	1.43278	3.1061e-20	1.17572	5.44705e-13	AT1G01490	Heavy metal transport/detoxification superfamily protein
DEG158		POPTR_0017s04860	0	12.143	4.523	10.5306	2.67754e-122	9.12178	4.79575e-57	AT1G28480	Thioredoxin superfamily protein	PtoGrx3
DEG159		POPTR_1177s00200	11.013	25.02	20.453	1.35871	7.98351e-68	1.08099	1.48651e-39	AT1G01490	Heavy metal transport/detoxification superfamily protein
DEG160		POPTR_0001s37490	1.283	3.4	3.3	1.37081	1.05022e-22	1.33519	2.83272e-21	AT1G55910	zinc transporter 11 precursor
DEG161		POPTR_0002s07970	0.106	5.326	2.636	5.7643	3.78721e-154	4.78354	3.60456e-76	AT1G77380	Amino acid permease which transports basic amino acids.	PtoAAP3.1
DEG162		POPTR_0002s08000	0.206	5.643	3.036	5.00955	7.5377e-161	4.14807	2.3222e-82	AT1G77380	ATAAP3
DEG163		POPTR_0002s23420	0.323	1.9	1.153	2.69867	8.11513e-29	1.97399	7.63546e-13	AT5G16740	Transmembrane amino acid transporter family protein
DEG164		POPTR_0003s07330	15.32	40.75	33.95	1.41803	9.46839e-146	1.15108	6.91156e-88	AT5G44790	similar to Copper-transporting ATPase RAN1	PtoRAN1.3
DEG165		POPTR_0006s01490	10.286	77.023	59.87	3.02064	0	2.65385	0	AT5G47560	ATTDT
DEG166		POPTR_0008s03620	19.466	68.85	66.42	1.83701	0	1.78536	0	AT3G54830	Transmembrane amino acid transporter family protein
DEG167		POPTR_0008s08260	1.626	11.733	11.313	2.92187	1.71913e-150	2.87753	4.35474e-143	AT3G12750	similar to metal transport protein	PtoZIP1.2
DEG168		POPTR_0009s13610	31.38	117.586	99.263	1.93324	0	1.68561	0	AT1G77380	ATAAP3
DEG169		POPTR_0010s13670	11.426	28.563	17.013	1.28421	6.65509e-86	0.540172	4.35765e-13	AT1G68585	unknown protein
DEG170		POPTR_0010s23280	54.486	144.693	121.696	1.39362	0	1.1406	0	AT2G39130	Transmembrane amino acid transporter family protein
DEG171		POPTR_0011s17040	1.953	5.196	5.03	1.59407	1.35704e-10	1.54965	6.49998e-10	AT5G23810	AAP7
DEG172		POPTR_0012s13160	6.18	23.926	16.136	1.96884	4.20882e-149	1.41785	1.18475e-64	AT5G23760	Copper transport protein family
DEG173		POPTR_0013s07010	22.026	55.553	47.63	1.2108	5.31845e-252	0.986876	6.4698e-155	AT5G12080	unknown protein
DEG174		POPTR_0017s07260	0.646	1.606	0.973	1.35319	5.63569e-11	0.631091	0.00715145	AT2G22500	solute carrier family 25 (mitochondrial oxoglutarate transporter)
DEG175		POPTR_0017s07270	2.133	4.533	3.276	1.29687	2.68424e-23	0.837842	3.2678e-09	AT2G22500	solute carrier family 25 (mitochondrial oxoglutarate transporter)
DEG176		POPTR_0018s13210	1.273	7.27	6.586	2.47587	7.20521e-131	2.34712	3.49834e-112	AT4G10310	similar to sodium transporter (HKT1)	PtoHKT1.2
DEG177	cell proliferation	POPTR_0014s01430	0	5.373	2.3	8.43057	4.03e-39	7.19303	2.57e-19	AT3G49780	ATPSK3	PtoPSK3
DEG178	PCD-associated protease	POPTR_0001s28640	5.91	30.473	16.43	2.43628	4.83242e-308	1.54427	8.22215e-92	AT3G51780	BAG4	PtoBAG4.2
DEG179		POPTR_0010s01900	0.636	14.403	4.383	4.85741	1.22915e-202	3.13802	8.00011e-48	AT1G52440	alpha/beta-Hydrolases superfamily protein	PtoAHSP
DEG180		POPTR_0019s01600	19.743	82.586	27.993	2.27672	0	0.71253	4.80236e-71	AT2G03200	ASPR1	PtoASPR1
DEG181		POPTR_0015s11510	1.38	2.5	2.323	1.05617	8.15955e-12	0.947554	1.94009e-09	AT1G24140	AT3-MMP	PtoAT3-MMP
DEG182		POPTR_0009s07830	14.33	75.023	37.48	2.38494	0	1.37735	6.36626e-191	AT3G51780	BAG4	PtoBAG4.1
DEG183		POPTR_0015s09890	0.473	10.21	8.44	4.54743	0	4.27847	1.50987e-291	AT3G48340	CEP2	PtoCEP2
DEG184		POPTR_0002s06870	4.556	44.463	32.25	3.38919	0	2.91938	3.22119e-253	AT4G35890	LARP1c	PtoLARP1c
DEG185		POPTR_0019s10270	0.993	7.406	4.116	3.31857	1.49464e-109	2.43988	1.47958e-44	AT1G70170	MMP	PtoMMP-1
DEG186		POPTR_0019s10230	0.126	2.196	1.276	4.37863	2.69724e-42	3.59162	2.2752e-22	AT1G70170	MMP	PtoMMP-2
DEG187		POPTR_1544s00200	0.126	1.62	0.74	3.81056	1.8931e-29	2.67321	9.55605e-11	AT1G70170	MMP	PtoMMP-3
DEG188		POPTR_0002s26420	0.643	2.87	2.42	2.23417	2.73141e-08	1.95599	3.74977e-06	AT5G47240	NUDX8	PtoNUDX8
DEG189		POPTR_0005s00740	69.876	260.863	183.943	1.93423	0	1.44457	0	AT1G23440	Peptidase C15	PtoPC15
DEG190		POPTR_0135s00210	2.766	21.46	9.996	3.20885	0	2.12912	2.58555e-149	AT5G22860	Serine carboxypeptidase S28 family protein	PtoPRCP
DEG191		POPTR_0015s13320	10.72	54.07	46.726	2.44874	0	2.23372	0	AT5G07250	ATRBL3	PtoRBL3
DEG192		POPTR_0008s08650	0.45	1.77	0.876	2.23517	2.12918e-16	1.21575	0.000187846	AT1G26820	RNS3	PtoRNS3
DEG193		POPTR_0007s05800	10.643	62.52	38.59	2.48949	0	1.80413	0	AT4G39795	SAG102	PtoSAG102
DEG194		POPTR_0004s05540	0.056	1.453	0.303	4.96522	7.27881e-28	2.69694	6.30354e-05	AT5G45890	AtSAG12	PtoSAG12
DEG195		POPTR_0002s02010	10.943	46.28	24.923	2.31313	0	1.43776	0	AT1G20160	ATSBT5.2	PtoSBT5.2
DEG196		POPTR_0003s16250	36.626	102.586	97.55	1.48972	0	1.41452	0	AT1G28110	SCPL45	PtoSCPL45.1
DEG197		POPTR_0006s03440	3.96	11.126	7.9	1.38686	2.35529e-79	0.878715	9.76939e-28	AT1G28110	SCPL45	PtoSCPL45.2
DEG198		POPTR_0008s03480	73.703	149.92	115.593	1.05319	0	0.675691	0	AT3G10410	SCPL49	PtoSCPL49.2
DEG199		POPTR_0015s00380	0.36	2.473	0.423	2.90219	2.92516e-21	0.353254	0.460011	AT4G08430	Ulp1 protease family protein	PtoUlp1
DEG200		POPTR_0005s27730	14.136	34.636	15.866	1.33816	1.5404e-195	0.211554	0.000109018	AT1G20850	XCP2	PtoXCP2.1
DEG201		POPTR_0002s00720	5.203	31.576	12.83	2.65416	0	1.35586	1.36008e-74	AT1G20850	XCP2	PtoXCP2.2
DEG202		POPTR_0014s07060	8.126	29.486	20.306	1.87128	0	1.33026	2.15883e-237	AT1G01900	AtSBT1.1	PtoSBT1.1
