# Supplementary material for: Integrated Transcriptomic and Proteomic Analysis in the Roadmap of the Xylem Development Stage in Populus tomentosa
Source: Front Plant Sci. 2021 Nov 4;12:724559. doi: 10.3389/fpls.2021.724559 (PMC8600231; doi:10.3389/fpls.2021.724559)
Supplement: Supplementary file 5 [file Table_3.xls]

## Sheet: Supplement Table 3
Supplement Table 3. List of 124 up-regulated transcription factors in WT-2M or WT-3M compared with WT-1M.
DEG Number	Category	P. trichocarpa V2.2 gene model name	WT-1M FPKM	WT-2M FPKM	WT-3M FPKM	log2(WT-2M/WT-1M)	P value (WT-2M/WT-1M)	log2(WT-3M/WT-1M)	P value (WT-3M/WT-1M)	Closest Arabidopsis homolog	Annotated function of the Arabidopsis homolog	Gene name	SNBE	SMRE
DEG1	NAC	POPTR_0007s13910	3.416	7.123	4.916	1.223	2.05385e-41	0.671236	1.99623e-11	AT2G18060	VND1	PtoWND5A
DEG2		POPTR_0003s11250	1.64	1.883	1.28	0.451976	0.0132541	-0.114398	0.570829	AT1G12260	VND4	PtoWND4B
DEG3		POPTR_0012s14660	0.493	1.343	0.723	1.59795	5.50808e-15	0.672705	0.00518656	AT1G12260	VND4	PtoWND3B
DEG4		POPTR_0015s14770	0.826	1.706	1.05	1.03588	8.20288e-07	0.329407	0.166477	AT1G12260	VND4	PtoWND3A
DEG5		POPTR_0002s17950	1.006	5.596	3.203	2.55583	2.12896e-65	1.75949	1.6911e-24	AT3G61910	NST1/NST2	PtoWND2B
DEG6		POPTR_0014s10060	1.936	4.713	2.06	1.29037	3.0764e-23	0.102741	0.520926	AT3G61910	NST1/NST2	PtoWND2A
DEG7		POPTR_0001s45250	3.876	25.71	31.366	2.85265	0	3.14287	0	AT2G46770	NST1	PtoWND1B
DEG8		POPTR_0011s15640	3.58	40.806	45.923	3.61334	0	3.79427	0	AT1G32770	SND1	PtoWND1A
DEG9		POPTR_0001s41460	2.75	11.88	25.34	2.19781	1.16835e-135	3.27326	0	AT3G15500	ATNAC3	PtoNAC3.1	4	1
DEG10		POPTR_0004s04900	0.983	4.806	8.923	2.31396	1.14974e-70	3.20378	2.46084e-180	AT1G28470	SND3	PtoNAC157	3	1
DEG11		POPTR_0011s05740	1.12	5.79	7.86	2.29379	6.33537e-75	2.7342	3.97737e-122	AT1G28470	SND3	PtoNAC123	5	0
DEG12		POPTR_0003s01720	0.153	1.106	0.79	2.6196	2.8281e-09	2.15826	6.57067e-06	AT5G64530	XND1	PtoNAC118	1	1
DEG13		POPTR_0006s22580	1.196	3.98	14.956	1.862	3.52601e-33	3.80071	3.74608e-256	AT5G22380	NAC090	PtoNAC090.1	1	3
DEG14		POPTR_0005s10610	0.2	1.846	1.353	3.4073	4.0186e-23	2.97064	1.41289e-15	AT2G17040	NAC036	PtoNAC072.2	1	1
DEG15		POPTR_0009s14370	0.986	3.633	4.96	2.06257	3.31971e-36	2.52005	1.0672e-61	AT2G17040	NAC036	PtoNAC072.1	3	4
DEG16		POPTR_0008s08850	3.743	16.003	24.56	2.30745	1.69422e-224	2.92913	0	AT1G69490	ANAC029	PtoNAC029	1	4
DEG17		POPTR_0001s41490	3.866	10.366	11.733	1.5201	4.1e-82	1.70096	2.84e-108	AT3G15510	ATNAC2	PtoNAC2.2	5	1
DEG18		POPTR_0007s04780	7.376	13.553	14.07	1.01758	1.86e-64	1.08044	1.3e-73	AT1G01720	ATAF1	PtoNAC045	2	1
DEG19		POPTR_0011s12400	31.753	41.033	105.186	0.483053	1.23e-46	1.83653	0	AT3G15500	ATNAC3	PtoNAC3.2	3	1
DEG20		POPTR_0011s12420	6.973	13.966	20.526	1.09129	8.17e-76	1.64988	9.36e-206	AT3G15510	ATNAC2	PtoNAC2.1	4	2
DEG21		POPTR_0012s00760	5.233	6.26	13.91	0.291155	1.23e-05	1.45321	3.82e-156	AT5G24590	ANAC091	PtoNAC014	3	1
DEG22		POPTR_0014s02580	6.453	9.866	16.56	0.573231	5.22e-20	1.32046	8.52e-127	AT1G54330	NAC020	PtoNAC4	7	2
DEG23		POPTR_0014s04080	21.193	34.683	59.18	0.769042	2.2e-100	1.58071	0	AT1G65910	NAC028	PtoNAC028	0	1
DEG24		POPTR_0018s06790	2.953	5.98	6.363	1.01544	1.51e-28	1.10328	3.31e-34	AT4G29230	NAC075	PtoNAC075	7	2
DEG25		POPTR_0013s05080	4.206	4.163	29.14	0.180533	0.0544572	2.9927	0	AT3G04070	NAC047	PtoNAM1	1	2
DEG26		POPTR_0019s04690	18.97	23.86	74.9	0.527898	2.68259e-26	2.16689	0	AT3G04070	NAC047	PtoNAM2	1	4
DEG27		POPTR_0002s03830	3.74	25.28	42.77	2.80749	0	3.54774	0	AT4G28530	NAC074	PtoNAM3	0	3
DEG28		POPTR_0019s04710	5.653	9.113	17.813	0.652411	2.29e-19	1.69057	1.43e-170	AT5G18270	ANAC087	PtoANAC087	0	3
DEG29	MYB	POPTR_0009s05860	0.73	4.51	2.88	2.76927	1.10139e-60	2.12818	1.80613e-29	AT5G12870	AtMYB46/AtMYB83	PtoMYB21	1	4
DEG30		POPTR_0001s27430	1.96	3.756	2.53	1.19061	1.93e-17	0.617549	6.88e-05	AT5G12870	AtMYB46/AtMYB83	PtoMYB3	7	4
DEG31		POPTR_0001s41920	0.95	2.13	18.02	1.27383	2.64574e-10	4.36383	1.03078e-297	AT4G21440	ATMYB102	PtoMYB219	4	3
DEG32		POPTR_0011s12750	0.273	0.61	2.586	1.03825	0.00372329	3.12949	5.15974e-36	AT4G21440	ATMYB102	PtoMYB41	2	2
DEG33		POPTR_0006s23840	13.586	15.16	79.353	0.256348	8.59223e-06	2.65142	0	AT4G38620	ATMYB4	PtoMYB123.1	0	2
DEG34		POPTR_0015s09430	1.416	4.126	2.996	1.65753	1.40829e-31	1.2057	4.37903e-15	AT1G57560	AtMYB50	PtoMYB74	1	1
DEG35		POPTR_0015s03770	2.39	2.666	20.836	0.366072	0.00918294	3.33301	0	AT1G68320	AtMYB62	PtoMYB116	6	2
DEG36		POPTR_0001s09810	1.113	8.036	2.69	3.08347	5.85442e-124	1.50459	1.85156e-18	AT1G63910	MYB103	PtoMYB10	1	1
DEG37		POPTR_0003s13190	0.766	7.326	1.276	3.43766	4.38374e-118	0.989244	1.43681e-05	AT1G63910	MYB103	PtoMYB128	1	2
DEG38		POPTR_0001s07830	1.816	11.503	11.68	2.78162	1.58065e-164	2.78539	2.46145e-164	AT4G12350	MYB42	PtoMYB92	1	2
DEG39		POPTR_0012s14540	1.88	16.403	10.336	3.33346	2.08966e-306	2.66615	9.04262e-156	AT4G12350	MYB42	PtoMYB199	0	2
DEG40		POPTR_0015s14600	1.38	8.083	3.706	2.71269	1.34133e-113	1.58232	2.36979e-27	AT4G12350	MYB42	PtoMYB75	0	1
DEG41		POPTR_0012s03650	0.57	4.293	1.88	3.25965	9.92488e-56	2.07201	4.81024e-16	AT1G17950	MYB52	PtoMYB167	0	1
DEG42		POPTR_0015s05130	0.603	8.116	6.463	3.90722	4.42115e-112	3.57969	4.8896e-84	AT1G17950	MYB52	PtoMYB90	0	3
DEG43		POPTR_0007s01430	0.373	4.596	5.9	3.78971	2.23777e-92	4.14175	2.43721e-123	AT1G73410	MYB54	PtoMYB161	0	5
DEG44		POPTR_0001s24220	1.486	17.366	9.07	3.73803	3.11581e-304	2.76232	4.06027e-119	AT5G59780	MYB59	PtoMYB206	1	2
DEG45		POPTR_0009s03240	13.05	55.263	83.506	2.21699	0	2.80647	0	AT5G59780	MYB59	PtoMYB023	2	4
DEG46		POPTR_0005s06410	0.216	2.52	3.336	3.73354	1.99041e-56	4.1527	1.59484e-79	AT4G33450	MYB69	PtoMYB26	1	3
DEG47		POPTR_0007s04140	0.21	1.593	1.746	2.84298	1.06471e-28	2.97791	1.3893e-32	AT4G33450	MYB69	PtoMYB31	1	2
DEG48		POPTR_0003s11360	3.473	31.766	8.68	3.19627	0	1.32617	2.47302e-48	AT4G22680	MYB85	PtoMYB125	1	0
DEG49		POPTR_0002s07440	2.016	2.763	4.63	0.523678	0.00091041	1.24481	5.08e-19	AT1G17950	ATMYB52	PtoMYB52	2	2
DEG50		POPTR_0002s18700	1.67	5.37	4.19	1.63308	4.26e-62	1.27559	4.11e-34	AT1G09540	ATMYB61	PtoMYB61.3	6	0
DEG51		POPTR_0005s00340	10.136	31.096	22.996	1.68164	0	1.24981	6e-169	AT1G09540	ATMYB61	PtoMYB61.2	2	1
DEG52		POPTR_0006s23780	3.533	9.876	8.44	1.41248	1.02e-46	1.18286	1.04e-30	AT1G22640	ATMYB3	PtoMYB5	1	2
DEG53		POPTR_0008s12130	3.933	7.143	11.096	1.05185	1.96e-27	1.67103	1.12e-81	AT1G68320	ATMYB62	PtoMYB62.2	5	2
DEG54		POPTR_0012s13240	0.563	1.023	2.06	0.919606	3.37e-05	1.99573	2.9e-27	AT3G61250	LMI2	PtoMYB17	1	1
DEG55		POPTR_0006s15480	2.83	7.536	9.66	1.44457	6.7e-57	1.8058	7.89e-99	AT5G56840	MYBD	PtoMYBD2	6	3
DEG56		POPTR_0015s09430	1.416	4.126	2.996	1.65753	1.41e-31	1.2057	4.38e-15	AT1G57560	AtMYB50	PtoMYB50	5	2
DEG57		POPTR_0017s02850	1.28	2.693	2.65	1.17098	1.83e-14	1.13816	1.51e-13	AT1G66230	AtMYB20	PtoMYB20.1	3	1
DEG58		POPTR_0019s00750	0.89	1.86	1.683	1.13885	7.44e-13	0.996575	1.02e-09	AT2G16720	ATMYB7	PtoMYB7	1	4
DEG59		POPTR_0019s05740	2.313	3.013	5.823	0.388953	0.00633162	1.34454	1.15e-28	AT1G26780	AtMYB117	PtoMYB105	2	2
DEG60	others transcription factors	POPTR_0015s08020	77.903	125.013	172.183	0.681319	4.15e-229	1.14906	0	AT1G74840	Homeodomain-like superfamily protein	PtoMYBD1	2	3
DEG61		POPTR_0012s10190	14.146	97.953	138.086	2.72436	0	3.20682	0	AT1G26310	AGL10	PtoAGL6	1	0
DEG62		POPTR_0010s16380	0.383	1.256	1.09	2.12458	3.27395e-11	1.85961	3.17742e-08	AT1G26310	AGL10	PtoAGL8.2	1	1
DEG63		POPTR_0007s05690	33.76	87.633	123.84	1.51479	0	2.0161	0	AT1G78080	AtWIND1	PtoAP2-EREBP	1	1
DEG64		POPTR_0019s13090	1.576	16.333	4.23	3.33642	2.89169e-160	1.41229	3.35905e-16	AT4G20970	basic helix-loop-helix (bHLH) DNA-binding superfamily protein	PtoBHLH1	1	2
DEG65		POPTR_0004s02870	5.44	18.71	24.36	1.79219	1.1742e-267	2.17899	0	AT1G61660	basic helix-loop-helix (bHLH) DNA-binding superfamily protein	PtoBHLH103	3	2
DEG66		POPTR_0015s00810	0.863	9.036	6.376	3.54693	4.80995e-99	3.04864	5.80313e-62	AT3G10120	basic helix-loop-helix (bHLH) DNA-binding superfamily protein	PtoBHLH104	0	3
DEG67		POPTR_0011s03560	5.5	15.833	24.593	1.54825	5.78704e-169	2.16945	0	AT1G61660	basic helix-loop-helix (bHLH) DNA-binding superfamily protein	PtoBHLH112	2	3
DEG68		POPTR_0002s17750	1.613	3.233	10.763	0.919488	2.76557e-15	2.65026	2.02913e-206	AT4G00870	basic helix-loop-helix (bHLH) DNA-binding superfamily protein	PtoBHLH14	2	3
DEG69		POPTR_0004s04430	0.736	1.69	3.17	1.29861	1.67938e-05	2.2057	1.43887e-17	AT4G20970	basic helix-loop-helix (bHLH) DNA-binding superfamily protein	PtoBHLH2	3	1
DEG70		POPTR_0011s13320	1.466	5.453	7.066	1.94438	1.68394e-86	2.32426	4.744e-139	AT3G20640	basic helix-loop-helix (bHLH) DNA-binding superfamily protein	PtoBHLH5	1	0
DEG71		POPTR_0005s07210	3.273	5.45	12.91	0.827669	1.77003e-11	2.07971	2.60426e-97	AT1G22490	bHLH094	PtoBHLH71	3	0
DEG72		POPTR_0001s43950	1.466	11.283	14.06	3.06288	0	3.39817	0	AT3G20640	basic helix-loop-helix (bHLH) DNA-binding superfamily protein	PtoBHLH3	4	1
DEG73		POPTR_0006s03590	0.703	2.506	5.45	1.90701	9.07083e-11	3.0387	4.91173e-36	AT3G56970	BHLH038	PtoBHLH38.1	2	3
DEG74		POPTR_0006s03560	0.093	0.66	2.25	2.78671	1.75724e-08	4.5556	9.34005e-36	AT3G56970	BHLH038	PtoBHLH38.2	4	0
DEG75		POPTR_0016s03680	0.306	1.043	0.8	2.06355	6.02663e-08	1.65486	5.40504e-05	AT3G56970	BHLH038	PtoORG2.3	2	4
DEG76		POPTR_0019s13070	0.743	11.246	2.96	3.7475	5.57467e-112	1.8304	3.89431e-15	AT4G20970	basic helix-loop-helix (bHLH) DNA-binding superfamily protein	PtoBHLH4	0	1
DEG77		POPTR_0015s11040	26.406	127.26	93.67	2.24475	0	1.76725	0	AT4G22950	AGL19	PtoCUS3.2	3	1
DEG78		POPTR_0002s12550	7.47	33.303	46.296	2.31837	2.88118e-148	2.82554	1.30418e-259	AT1G46768	RAP2.1	PtoDREB1.3	3	2
DEG79		POPTR_0006s14090	0.456	0.533	1.44	0.642322	0.0938267	2.06661	5.89755e-12	AT1G74930	ORA47	PtoDREB46	3	2
DEG80		POPTR_0004s05100	0.196	1.283	2.57	2.83734	4.0797e-10	3.86372	3.56972e-24	AT4G17500	ATERF-1	PtoERF1	1	2
DEG81		POPTR_0004s14840	0.706	3.013	10.63	2.11974	4.53173e-21	3.91233	1.00145e-123	AT4G34410	ERF109	PtoERF113	2	3
DEG82		POPTR_0001s15390	1.33	3.496	6.47	1.59407	1.04326e-22	2.48788	4.52874e-71	AT4G17500	ATERF-1	PtoERF15	3	1
DEG83		POPTR_0006s23480	0.193	0.49	1.32	1.5593	0.000312958	2.95722	3.73267e-18	AT1G19210	Integrase-type DNA-binding superfamily protein	PtoERF17.1	3	1
DEG84		POPTR_0018s08320	0.046	1.186	3.316	4.48715	2.02334e-12	5.95046	4.16015e-33	AT1G19210	Integrase-type DNA-binding superfamily protein	PtoERF17.2	3	1
DEG85		POPTR_0002s17680	19.243	89.266	139.223	2.25471	0	2.8886	0	AT2G46680	ATHB7	PtoHB.4	1	3
DEG86		POPTR_0014s09860	3.34	18.783	69.433	2.64058	0	4.5151	0	AT2G46680	ATHB7	PtoHB.5	3	1
DEG87		POPTR_0017s04820	4.393	18.12	14.07	2.12576	2.49298e-73	1.75699	1.39318e-44	AT5G53980	ATHB52	PtoHB52	0	3
DEG88		POPTR_0006s04770	3.71	4.556	12.376	0.587712	9.1104e-08	2.02627	6.50538e-123	AT2G41690	AT-HSFB3	PtoHSFB3.1	1	4
DEG89		POPTR_0018s05770	6.913	15.51	30.383	1.14808	2.89094e-68	2.10324	0	AT3G24520	AT-HSFC1	PtoHSFC1	2	3
DEG90		POPTR_0005s17950	1.206	8.463	5.913	3.22728	2.81852e-115	2.75121	2.10329e-71	AT4G24540	AGL24	PtoMADS1	3	1
DEG91		POPTR_0004s12510	0.43	6.823	8.86	4.15253	8.41388e-39	4.50054	1.35496e-50	AT3G28917	MIF2	PtoMIF2	2	2
DEG92		POPTR_0009s06540	6.946	12.98	29.243	0.866147	2.6737e-44	2.04639	0	AT5G12840	AtNFYA1	PtoNFYA1	10	1
DEG93		POPTR_0006s05210	2.623	5.01	12.103	0.908299	2.96555e-20	2.17155	6.83827e-165	AT3G20910	NF-YA9	PtoNFYA7	1	3
DEG94		POPTR_0009s09060	12.21	37.803	44.183	1.75713	0	2.0044	0	AT2G17150	NLP1	PtoNLP2	4	0
DEG95		POPTR_0013s07610	2.133	14.056	13.91	2.75703	2.42154e-248	2.74498	6.46033e-244	AT4G17900	PLATZ transcription factor family protein	PtoPLATZ	3	1
DEG96		POPTR_0017s01380	5.866	22.523	24.85	1.97542	0	2.1165	0	AT1G18330	RVE7	PtoRVE1	2	0
DEG97		POPTR_0005s20890	13.433	32.306	59.91	1.32401	1.75835e-272	2.21882	0	AT1G21450	SCL1	PtoSCL1.1	2	3
DEG98		POPTR_0017s03390	1.173	6.45	6.93	2.51971	5.02458e-80	2.62159	4.6764e-89	AT5G23370	GRAM domain-containing protein / ABA-responsive protein-like protein	PtoSCL1.2	1	3
DEG99		POPTR_0009s05330	20	30.433	76.766	0.699449	1.79371e-65	2.03928	0	AT1G50420	SCL3	PtoSCL3.1	4	1
DEG100		POPTR_0014s01760	4.046	9.11	16.853	1.35383	3.14892e-42	2.24393	4.62041e-152	AT5G04340	AtZAT6	PtoSCOF.2	1	3
DEG101		POPTR_0001s22660	0.57	1.883	3.826	2.01412	1.26269e-20	2.9628	2.45089e-58	AT5G04760	Duplicated homeodomain-like superfamily protein	PtoSMR1	3	1
DEG102		POPTR_0012s05660	0.493	2.883	6.103	2.71371	2.49899e-42	3.79596	1.60169e-116	AT3G18550	ATTCP18	PtoTCP18	7	3
DEG103		POPTR_0001s33470	27.783	88.486	120.64	1.67854	0	2.12928	0	AT3G27010	AT-TCP20	PtoTCP20.1	0	1
DEG104		POPTR_0003s16630	3.553	12.38	13.43	1.90745	2.83425e-119	2.02659	2.99773e-139	AT3G27010	AT-TCP20	PtoTCP20.2	4	2
DEG105		POPTR_0005s05500	2.846	7.763	11.783	1.46379	4.56065e-80	2.07276	2.32819e-194	AT4G02590	UNE12	PtoUNE12	1	1
DEG106		POPTR_0004s19460	0.746	3.496	6.363	2.197	4.23545e-35	3.06322	9.2114e-89	AT1G08290	WIP3	PtoWIP3.1	1	0
DEG107		POPTR_0009s14590	4.436	17.356	18.35	2.04305	1.75637e-208	2.12531	1.059e-230	AT1G08290	WIP3	PtoWIP3.2	1	4
DEG108		POPTR_0005s08870	0.43	2.376	0.886	2.52292	1.36434e-05	1.08472	0.146014	AT4G39410	ATWRKY13	PtoWRKY13.1	1	2
DEG109		POPTR_0002s13980	0.073	3.57	3.086	5.56839	3.4005e-62	5.37372	4.17184e-54	AT2G44745	ATWRKY12	PtoWRKY19.1	1	2
DEG110		POPTR_0014s04890	17.073	140.08	108.693	2.98498	0	2.63098	0	AT2G44745	ATWRKY12	PtoWRKY19.2	3	1
DEG111		POPTR_0003s11120	0.42	1.976	3.956	2.36437	2.01148e-25	3.3747	6.86651e-70	AT2G30590	WRKY21	PtoWRKY21	2	1
DEG112		POPTR_0018s02470	2.64	16.823	22.95	2.92306	9.04872e-265	3.3875	0	AT1G80840	ATWRKY40	PtoWRKY40.1	1	1
DEG113		POPTR_0018s02480	0.063	2.11	1.336	5.57679	3.05258e-38	4.91619	3.70857e-24	AT1G80840	ATWRKY40	PtoWRKY40.2	2	1
DEG114		POPTR_0001s10490	0.603	3.433	7.023	2.55244	4.38952e-65	3.6191	1.01263e-184	AT4G11070	WRKY41	PtoWRKY41	4	2
DEG115		POPTR_0002s17010	0.873	1.87	3.126	1.25895	8.01863e-16	2.01398	1.40711e-48	AT2G46400	ATWRKY46	PtoWRKY46	2	0
DEG116		POPTR_0006s24050	0.206	2.746	2.18	3.88952	5.10399e-38	3.57969	3.47603e-29	AT5G26170	ATWRKY50	PtoWRKY50	4	2
DEG117		POPTR_0005s08720	1.906	10.95	4.783	2.64571	8.48262e-99	1.45747	3.92526e-21	AT5G64810	ATWRKY51	PtoWRKY51.1	1	1
DEG118		POPTR_0003s13840	0.87	2.5	8.493	1.7237	1.70512e-26	3.51959	9.9847e-193	AT4G23810	WRKY53	PtoWRKY53	0	3
DEG119		POPTR_0013s09470	0.28	2.266	0.55	3.23884	1.36729e-34	1.21575	0.00121876	AT2G40750	ATWRKY54	PtoWRKY54.1	2	2
DEG120		POPTR_0016s14490	3.816	15.003	3.5	2.20057	8.49252e-182	0.12358	0.261145	AT2G40750	ATWRKY54	PtoWRKY54.2	2	2
DEG121		POPTR_0006s10950	10.826	101.91	42.523	3.39227	0	2.13689	0	AT2G40750	ATWRKY54	PtoWRKY54.3	3	2
DEG122		POPTR_0006s27950	1.356	20.983	17.196	4.20828	0	3.93486	0	AT1G80840	ATWRKY40	PtoWRKY60	1	0
DEG123		POPTR_0015s11130	3.763	7.016	25.223	1.09452	3.40084e-28	2.93046	0	AT5G13080	ATWRKY75	PtoWRKY75	1	2
DEG124		POPTR_0017s14490	7.5	38.103	33.82	2.41061	5.0133e-200	2.24404	3.76336e-163	AT5G15830	AtbZIP3	PtoBZIP42	3	2
