# Supplementary material for: Integrated Transcriptomic and Proteomic Analysis in the Roadmap of the Xylem Development Stage in Populus tomentosa
Source: Front Plant Sci. 2021 Nov 4;12:724559. doi: 10.3389/fpls.2021.724559 (PMC8600231; doi:10.3389/fpls.2021.724559)
Supplement: Supplementary file 6 [file Table_4.xls]

## Sheet: Supplement Table 4
	Supplement Table 4. List of 60 TFs, 98 cell wall biosynthetic genes and 47 programmed cell death genes involved in the transcriptional regulatory network of xylem development.
DEG Number		Category	P. trichocarpa V2.2 gene model name	WT-1M FPKM	WT-2M FPKM	WT-3M FPKM	log2(WT-2M/WT-1M)	P value (WT-2M/WT-1M)	log2(WT-3M/WT-1M)	P value (WT-3M/WT-1M)	Closest Arabidopsis homolog	Annotated function of the Arabidopsis homolog	Gene name	numberof SNBE	number of SMRE	number of TGTG[T/G/C]	number of W-box
DEG1	first layer		POPTR_0007s13910	3.416	7.123	4.916	1.223	2.05385e-41	0.671236	1.99623e-11	AT2G18060	VND1	PtoWND5A
DEG2			POPTR_0003s11250	1.64	1.883	1.28	0.451976	0.0132541	-0.114398	0.570829	AT1G12260	VND4	PtoWND4B
DEG3			POPTR_0012s14660	0.493	1.343	0.723	1.59795	5.50808e-15	0.672705	0.00518656	AT1G12260	VND4	PtoWND3B
DEG4			POPTR_0015s14770	0.826	1.706	1.05	1.03588	8.20288e-07	0.329407	0.166477	AT1G12260	VND4	PtoWND3A
DEG5			POPTR_0002s17950	1.006	5.596	3.203	2.55583	2.12896e-65	1.75949	1.6911e-24	AT3G61910	NST1/NST2	PtoWND2B
DEG6			POPTR_0014s10060	1.936	4.713	2.06	1.29037	3.0764e-23	0.102741	0.520926	AT3G61910	NST1/NST2	PtoWND2A
DEG7			POPTR_0001s45250	3.876	25.71	31.366	2.85265	0	3.14287	0	AT2G46770	NST1	PtoWND1B
DEG8			POPTR_0011s15640	3.58	40.806	45.923	3.61334	0	3.79427	0	AT1G32770	SND1	PtoWND1A
DEG9	second layer		POPTR_0009s05860	0.73	4.51	2.88	2.76927	1.10139e-60	2.12818	1.80613e-29	AT5G12870	AtMYB46/AtMYB83	PtoMYB21	1	4
DEG10			POPTR_0001s27430	1.96	3.756	2.53	1.19061	1.93e-17	0.617549	6.88e-05	AT5G12870	AtMYB46/AtMYB83	PtoMYB3	7	4
DEG11			POPTR_0015s09430	1.416	4.126	2.996	1.65753	1.40829e-31	1.2057	4.37903e-15	AT1G57560	AtMYB50	PtoMYB74	1	1
DEG12			POPTR_0002s18700	1.67	5.37	4.19	1.63308	4.26e-62	1.27559	4.11e-34	AT1G09540	ATMYB61	PtoMYB61.3	6	0
DEG13			POPTR_0012s10190	14.146	97.953	138.086	2.72436	0	3.20682	0	AT1G26310	AGL10	PtoAGL6	1	0
DEG14			POPTR_0011s13320	1.466	5.453	7.066	1.94438	1.68394e-86	2.32426	4.744e-139	AT3G20640	basic helix-loop-helix (bHLH) DNA-binding superfamily protein	PtoBHLH5	1	0
DEG15			POPTR_0005s07210	3.273	5.45	12.91	0.827669	1.77003e-11	2.07971	2.60426e-97	AT1G22490	bHLH094	PtoBHLH71	3	0
DEG16			POPTR_0006s03560	0.093	0.66	2.25	2.78671	1.75724e-08	4.5556	9.34005e-36	AT3G56970	BHLH038	PtoBHLH38.2	4	0
DEG17			POPTR_0009s09060	12.21	37.803	44.183	1.75713	0	2.0044	0	AT2G17150	NLP1	PtoNLP2	4	0
DEG18			POPTR_0017s01380	5.866	22.523	24.85	1.97542	0	2.1165	0	AT1G18330	RVE7	PtoRVE1	2	0
DEG19			POPTR_0004s19460	0.746	3.496	6.363	2.197	4.23545e-35	3.06322	9.2114e-89	AT1G08290	WIP3	PtoWIP3.1	1	0
DEG20			POPTR_0002s17010	0.873	1.87	3.126	1.25895	8.01863e-16	2.01398	1.40711e-48	AT2G46400	ATWRKY46	PtoWRKY46	2	0
DEG21			POPTR_0006s27950	1.356	20.983	17.196	4.20828	0	3.93486	0	AT1G80840	ATWRKY40	PtoWRKY60	1	0
DEG22	third layer	NAC	POPTR_0001s41460	2.75	11.88	25.34	2.19781	1.16835e-135	3.27326	0	AT3G15500	ATNAC3	PtoNAC3.1	4	1
DEG23			POPTR_0006s22580	1.196	3.98	14.956	1.862	3.52601e-33	3.80071	3.74608e-256	AT5G22380	NAC090	PtoNAC090.1	1	3
DEG24			POPTR_0005s10610	0.2	1.846	1.353	3.4073	4.0186e-23	2.97064	1.41289e-15	AT2G17040	NAC036	PtoNAC072.2	1	1
DEG25			POPTR_0009s14370	0.986	3.633	4.96	2.06257	3.31971e-36	2.52005	1.0672e-61	AT2G17040	NAC036	PtoNAC072.1	3	4
DEG26			POPTR_0008s08850	3.743	16.003	24.56	2.30745	1.69422e-224	2.92913	0	AT1G69490	ANAC029	PtoNAC029	1	4
DEG27			POPTR_0001s41490	3.866	10.366	11.733	1.5201	4.1e-82	1.70096	2.84e-108	AT3G15510	ATNAC2	PtoNAC2.2	5	1
DEG28			POPTR_0007s04780	7.376	13.553	14.07	1.01758	1.86e-64	1.08044	1.3e-73	AT1G01720	ATAF1	PtoNAC045	2	1
DEG29			POPTR_0011s12400	31.753	41.033	105.186	0.483053	1.23e-46	1.83653	0	AT3G15500	ATNAC3	PtoNAC3.2	3	1
DEG30			POPTR_0011s12420	6.973	13.966	20.526	1.09129	8.17e-76	1.64988	9.36e-206	AT3G15510	ATNAC2	PtoNAC2.1	4	2
DEG31			POPTR_0012s00760	5.233	6.26	13.91	0.291155	1.23e-05	1.45321	3.82e-156	AT5G24590	ANAC091	PtoNAC014	3	1
DEG32			POPTR_0014s02580	6.453	9.866	16.56	0.573231	5.22e-20	1.32046	8.52e-127	AT1G54330	NAC020	PtoNAC4	7	2
DEG33			POPTR_0014s04080	21.193	34.683	59.18	0.769042	2.2e-100	1.58071	0	AT1G65910	NAC028	PtoNAC028	0	1
DEG34			POPTR_0018s06790	2.953	5.98	6.363	1.01544	1.51e-28	1.10328	3.31e-34	AT4G29230	NAC075	PtoNAC075	7	2
DEG35			POPTR_0013s05080	4.206	4.163	29.14	0.180533	0.0544572	2.9927	0	AT3G04070	NAC047	PtoNAM1	1	2
DEG36			POPTR_0019s04690	18.97	23.86	74.9	0.527898	2.68259e-26	2.16689	0	AT3G04070	NAC047	PtoNAM2	1	4
DEG37			POPTR_0002s03830	3.74	25.28	42.77	2.80749	0	3.54774	0	AT4G28530	NAC074	PtoNAM3	0	3
DEG38			POPTR_0019s04710	5.653	9.113	17.813	0.652411	2.29e-19	1.69057	1.43e-170	AT5G18270	ANAC087	PtoANAC087	0	3
DEG39		MYB	POPTR_0001s41920	0.95	2.13	18.02	1.27383	2.64574e-10	4.36383	1.03078e-297	AT4G21440	ATMYB102	PtoMYB219	4	3
DEG40			POPTR_0011s12750	0.273	0.61	2.586	1.03825	0.00372329	3.12949	5.15974e-36	AT4G21440	ATMYB102	PtoMYB41	2	2
DEG41			POPTR_0015s03770	2.39	2.666	20.836	0.366072	0.00918294	3.33301	0	AT1G68320	AtMYB62	PtoMYB116	6	2
DEG42			POPTR_0005s00340	10.136	31.096	22.996	1.68164	0	1.24981	6e-169	AT1G09540	ATMYB61	PtoMYB61.2	2	1
DEG43			POPTR_0006s23780	3.533	9.876	8.44	1.41248	1.02e-46	1.18286	1.04e-30	AT1G22640	ATMYB3	PtoMYB5	1	2
DEG44			POPTR_0008s12130	3.933	7.143	11.096	1.05185	1.96e-27	1.67103	1.12e-81	AT1G68320	ATMYB62	PtoMYB62.2	5	2
DEG45			POPTR_0012s13240	0.563	1.023	2.06	0.919606	3.37e-05	1.99573	2.9e-27	AT3G61250	LMI2	PtoMYB17	1	1
DEG46			POPTR_0006s15480	2.83	7.536	9.66	1.44457	6.7e-57	1.8058	7.89e-99	AT5G56840	MYBD	PtoMYBD2	6	3
DEG47			POPTR_0019s05740	2.313	3.013	5.823	0.388953	0.00633162	1.34454	1.15e-28	AT1G26780	AtMYB117	PtoMYB105	2	2
DEG48		WRKY	POPTR_0005s08870	0.43	2.376	0.886	2.52292	1.36434e-05	1.08472	0.146014	AT4G39410	ATWRKY13	PtoWRKY13.1	1	2
DEG49			POPTR_0002s13980	0.073	3.57	3.086	5.56839	3.4005e-62	5.37372	4.17184e-54	AT2G44745	ATWRKY12	PtoWRKY19.1	1	2
DEG50			POPTR_0003s11120	0.42	1.976	3.956	2.36437	2.01148e-25	3.3747	6.86651e-70	AT2G30590	WRKY21	PtoWRKY21	2	1
DEG51			POPTR_0018s02470	2.64	16.823	22.95	2.92306	9.04872e-265	3.3875	0	AT1G80840	ATWRKY40	PtoWRKY40.1	1	1
DEG52			POPTR_0018s02480	0.063	2.11	1.336	5.57679	3.05258e-38	4.91619	3.70857e-24	AT1G80840	ATWRKY40	PtoWRKY40.2	2	1
DEG53			POPTR_0001s10490	0.603	3.433	7.023	2.55244	4.38952e-65	3.6191	1.01263e-184	AT4G11070	WRKY41	PtoWRKY41	4	2
DEG54			POPTR_0006s24050	0.206	2.746	2.18	3.88952	5.10399e-38	3.57969	3.47603e-29	AT5G26170	ATWRKY50	PtoWRKY50	4	2
DEG55			POPTR_0005s08720	1.906	10.95	4.783	2.64571	8.48262e-99	1.45747	3.92526e-21	AT5G64810	ATWRKY51	PtoWRKY51.1	1	1
DEG56			POPTR_0003s13840	0.87	2.5	8.493	1.7237	1.70512e-26	3.51959	9.9847e-193	AT4G23810	WRKY53	PtoWRKY53	0	3
DEG57			POPTR_0013s09470	0.28	2.266	0.55	3.23884	1.36729e-34	1.21575	0.00121876	AT2G40750	ATWRKY54	PtoWRKY54.1	2	2
DEG58			POPTR_0016s14490	3.816	15.003	3.5	2.20057	8.49252e-182	0.12358	0.261145	AT2G40750	ATWRKY54	PtoWRKY54.2	2	2
DEG59			POPTR_0006s10950	10.826	101.91	42.523	3.39227	0	2.13689	0	AT2G40750	ATWRKY54	PtoWRKY54.3	3	2
DEG60			POPTR_0015s11130	3.763	7.016	25.223	1.09452	3.40084e-28	2.93046	0	AT5G13080	ATWRKY75	PtoWRKY75	1	2
DEG61	fourth layer	primary cell wall	POPTR_0001s46730	0.693	5.56	2.45	3.14198	2.09121e-129	1.96019	1.29228e-34	AT1G23460	Pectin lyase-like superfamily protein	PtoPL1	7	2
DEG62			POPTR_0003s09590	12.58	29.576	27.66	1.42722	1.2915e-203	1.33164	6.28178e-171	AT4G18990	XTH29	PtoXTR4.1	3	3
DEG63			POPTR_0003s13160	4.253	10.373	5.543	1.3075	1.60814e-84	0.434349	2.88582e-08	AT3G61490	Pectin lyase-like superfamily protein	PtoPL3	1	4
DEG64			POPTR_0006s06350	0.496	2.17	1.433	2.13067	1.0527e-29	1.54322	1.51622e-13	AT5G20260	Exostosin family protein	PtoXGD1	0	2
DEG65			POPTR_0006s14170	25.496	54.386	33.046	1.2071	0	0.486507	1.43352e-53	AT1G19170	Pectin lyase-like superfamily protein	PtoPL4	3	1
DEG66			POPTR_0011s16230	0.99	3.446	1.94	1.86671	1.0636e-44	1.03929	1.49058e-11	AT1G23460	Pectin lyase-like superfamily protein	PtoPL5	2	3
DEG67			POPTR_0012s13090	0.913	4.163	0.933	2.34409	2.04395e-63	0.186771	0.357965	AT5G23870	PAE9	PtoPAE9	4	2
DEG68			POPTR_0019s13300	13.806	126.86	76.706	3.20255	0	2.48082	0	AT4G28250	ATEXPB3	PtoEXPB3	3	0
DEG69		Cellulose biosynthesis	POPTR_0002s25970	18.756	83.563	26.316	2.29131	0	0.623687	7.14657e-117	AT5G17420	CESA7	PtoCesA4	3	3
DEG70			POPTR_0004s05830	6.513	55.64	9.326	3.26754	0	0.71098	1.75453e-70	AT4G18780	ATCESA8	PtoCesA18	2	0
DEG71			POPTR_0004s11620	1.79	38.133	2.286	4.728	0	0.65414	1.64805e-08	AT5G15630	IRX6	PtoIRX6.1	2	3
DEG72			POPTR_0004s11650	0.616	4.036	0.62	2.67295	9.30948e-50	0.0274836	0.923389	AT5G15630	IRX6	PtoIRX6.2	2	3
DEG73			POPTR_0004s22030	2.88	50.02	2.746	4.45069	0	0.24945	0.0880858	AT5G60490	ATFLA12	PtoFLA14.23	3	1
DEG74			POPTR_0006s19580	10.91	56.276	11.436	2.48289	0	0.1798	4.55033e-06	AT5G17420	ATCESA7	PtoCesA7	4	1
DEG75			POPTR_0009s01740	36.566	340.57	29.89	3.48828	0	-0.0358977	0.378672	AT5G60490	ATFLA12	PtoFLA14.12	3	2
DEG76			POPTR_0010s21360	0.673	3.113	0.363	2.47321	1.0422e-14	-0.614325	0.261798	AT2G33100	CSLD1	PtoCSLD1	0	2
DEG77			POPTR_0011s07040	2.603	9.503	3.556	2.02135	6.72449e-252	0.597664	5.64688e-15	AT4G18780	ATCESA8	PtoCesA8	1	2
DEG78			POPTR_0012s02220	10.11	125.083	8.56	3.849	0	-0.0352418	0.641675	AT5G60490	ATFLA12	PtoFLA14.18	4	2
DEG79			POPTR_0013s01570	4.72	153.293	7.733	5.28317	0	0.964285	4.50885e-21	AT5G60490	ATFLA12	PtoFLA14.16	0	3
DEG80			POPTR_0013s14760	10.7	175.26	10.406	4.24808	0	0.16206	0.0372003	AT5G60490	ATFLA12	PtoFLA14.19	6	2
DEG81			POPTR_0013s14770	3.34	65.046	3.706	4.5132	0	0.363071	0.00474788	AT5G60490	ATFLA12	PtoFLA14.21	3	3
DEG82			POPTR_0013s14780	9.67	159.216	11.526	4.26048	0	0.462975	1.51499e-09	AT5G60490	ATFLA12	PtoFLA14.22	2	2
DEG83			POPTR_0013s14790	11.376	250.15	14.3	4.63869	0	0.501194	1.95574e-13	AT5G60490	ATFLA12	PtoFLA14.15	2	0
DEG84			POPTR_0006s26810	49.456	89.856	105.65	0.909716	0	1.14064	0	AT4G32410	CESA1	PtoCESA4.4	4	3
DEG85			POPTR_0016s05930	11.17	16.923	22.943	0.654418	5.87246e-55	1.09747	5.75971e-175	AT5G06700	TBR	PtoTBR	2	0
DEG86			POPTR_0015s07110	15.706	53.79	21.336	1.97723	0	0.642742	1.0568e-48	AT5G15630	IRX6	PtoIRX6.3	2	3
DEG87			POPTR_0018s11290	12.936	56.586	17.853	2.27012	0	0.603047	8.31384e-72	AT5G17420	CESA7	PtoCesA17	0	5
DEG88			POPTR_0019s14370	0.446	2.35	0.143	2.60228	7.07146e-25	-1.41268	0.00541638	AT5G60490	ATFLA12	PtoFLA12.1	3	2
DEG89			POPTR_0012s02210	14.726	148.813	9.95	3.57657	0	-0.338187	1.31418e-07	AT5G60490	ATFLA12	PtoFLA12.2	5	3
DEG90			POPTR_0006s13120				1.65191		0.397217		AT5G03170	ATFLA11	PtoFLA11.1	5	2
DEG91			POPTR_0019s14330	0.793	9.94	0.766	4.01002	2.69093e-118	0.298796	0.366342	AT5G03170	ATFLA11	PtoFLA14.3	6	2
DEG92			POPTR_0019s14430	5.956	87.216	7.526	4.12207	0	0.573291	7.27175e-10	AT5G60490	ATFLA12	PtoFLA14.13	3	0
DEG93			POPTR_0073s00210	0.983	3.843	1.283	2.04036	2.22386e-34	0.454786	0.0388986	AT5G06390	FLA17	PtoFLA14.20	4	1
DEG94		Xylan biosynthesis	POPTR_0001s12940	97.266	521.02	414.14	2.41401	0	2.08408	0	AT1G27440	IRX10	PtoIRX10.1	5	2
DEG95			POPTR_0001s44250	10.683	34.386	13.703	1.90686	0	0.57569	6.25074e-31	AT5G54690	IRX8	PtoGAUT12.1	2	1
DEG96			POPTR_0002s13400	2.726	8.996	5.636	1.87847	8.25458e-85	1.19903	2.34521e-28	AT1G19300	PARVUS	PtoGATL1.2	8	2
DEG97			POPTR_0003s16040	1.856	5.68	2.296	1.84257	3.68069e-50	0.52679	0.000722441	AT1G27440	IRX10	PtoIRX10.2	1	1
DEG98			POPTR_0004s23540	4.036	14.94	4.533	2.07491	3.9576e-127	0.352731	0.00254835	AT1G09610	GXM1	PtoGXM1	5	2
DEG99			POPTR_0005s03650	2.173	8.413	11.056	2.24799	2.41148e-134	2.63586	4.99368e-209	AT1G54940	GUX4	PtoGUX4	1	3
DEG100			POPTR_0005s06280	2.66	12.243	4.643	2.34278	2.18107e-277	0.946493	2.10689e-29	AT3G18660	GUX1	PtoGUX1.1	4	1
DEG101			POPTR_0005s08070	0.66	5	1.12	2.99617	3.3522e-36	0.83046	0.0170128	AT3G18660	GUX1	PtoGUX1.2	4	0
DEG102			POPTR_0005s18480	13.306	65.56	22.546	2.57574	0	1.03534	1.08054e-130	AT5G67210	IRX15-L	PtoIRX15L	6	2
DEG103			POPTR_0006s13320	5.526	18.47	6.246	1.90497	6.54633e-176	0.342308	0.000110733	AT2G37090	IRX9	PtoGT43A	4	3
DEG104			POPTR_0007s04030	4.286	12.736	4.536	1.75757	3.01766e-194	0.263638	0.000595591	AT3G18660	GUX1	PtoGUX1.3	3	2
DEG105			POPTR_0007s10710	3.876	20.47	8.08	2.6161	3.55562e-295	1.2757	1.67884e-45	AT5G67210	IRX15-L	PtoIRX15L1	7	1
DEG106			POPTR_0008s07330	7.086	37.403	11.07	2.43049	0	0.694928	6.70594e-29	AT2G40320	TBL33	PtoTBL33	3	3
DEG107			POPTR_0009s01200	36.41	81.036	52.176	1.19508	0	0.558987	2.86015e-101	AT2G28110	FRA8	PtoFRA8	1	1
DEG108			POPTR_0010s19490	3.253	13.413	4.733	2.28948	3.21914e-177	0.787138	6.27343e-14	AT3G55990	ESK1	PtoESK1	3	1
DEG109			POPTR_0011s13600	1.713	4.94	2.13	1.80034	7.49144e-56	0.584395	3.64396e-05	AT5G54690	IRX8	PtoGAUT12.2	2	3
DEG110			POPTR_0013s10240	34.21	103.953	73.98	1.7946	0	1.30385	0	AT1G09610	GXM1	PtoGXM2	4	2
DEG111			POPTR_0014s02980	3.633	21.476	9.046	2.72273	0	1.47198	1.0844e-90	AT4G33330	GUX2	PtoGUX2	3	2
DEG112			POPTR_0014s03980	16.66	33.836	17.103	1.1366	1.29486e-188	0.149948	0.00115952	AT1G19300	PARVUS	PtoGATL1.1	6	2
DEG113			POPTR_0015s10890	5.37	10.973	7.366	1.17858	5.93025e-38	0.590449	6.18293e-09	AT4G24910	glucuronoxylan 4-O-methyltransferase-like protein	PtoGXML	5	2
DEG114			POPTR_0016s02620	15.643	32.223	31.943	1.09222	2.47196e-239	1.06116	1.74128e-222	AT3G10740	ASD1	PtoASD1	3	1
DEG115			POPTR_0016s08770	9.933	32.98	13.053	1.85991	0	0.520915	6.92434e-17	AT2G37090	IRX9	PtoGT43B	2	3
DEG116			POPTR_0016s13330	4.66	19.216	5.413	2.17498	4.56009e-214	0.35185	0.00023909	AT2G38320	TBL34	PtoTBL34	1	0
DEG117			POPTR_0005s03650	2.173	8.413	11.056	2.24799	2.41148e-134	2.63586	4.99368e-209	AT1G08990	GUX5	PtoGUX4	1	3
DEG118			POPTR_0019s10490	34.086	92.16	62.706	1.5357	0	0.985277	4.44566e-217	AT1G09610	GXM1	PtoGXM4	3	4
DEG119			POPTR_0022s00320	7.026	27.15	7.406	2.17584	4.99963e-271	0.302138	0.000429991	AT1G33800	GXM3	PtoGXM3	4	2
DEG120		Glucomannan biosynthesis	POPTR_0008s02650	4.133	20.85	5.246	2.39595	0	0.408875	1.073e-08	AT5G03760	CSLA9	PtoMANS.1	3	1
DEG121			POPTR_0010s24030	2.286	9.84	5.516	2.22271	4.99776e-182	1.39529	6.46747e-55	AT5G03760	CSLA9	PtoMANS.2	5	0
DEG122		Lignin biosynthesis and polymerization	POPTR_0008s03810	44.416	89.773	55.876	1.19125	0	0.492321	2.4026e-113	AT3G53260	PAL2	PtoPAL.2	2	0		6
DEG123			POPTR_0010s23100	9.85	28.976	11.3	1.77353	0	0.402151	2.49035e-17	AT2G37040	PAL1	PtoPAL.3	2	0		3
DEG124			POPTR_0002s18150	3.82	33.32	24.253	3.17729	0	2.73145	0	AT5G54160	OMT1	PtoCOMT1.7	3	2		7
DEG125			POPTR_0002s18160	0.146	1.94	1.456	3.47974	1.40608e-29	3.0883	9.47066e-21	AT5G54160	OMT1	PtoCOMT1.2	1	0		14
DEG126			POPTR_0011s16200	16.79	80.826	166.673	2.4285	0	3.47808	0	AT2G34790	MEE23	PtoBBE23.1	1	3		11
DEG127			POPTR_0005s11950	28.273	89.033	32.836	1.87643	0	0.432935	1.41134e-45	AT4G36220	encodes ferulate 5-hydroxylase (F5H). Involved in lignin biosynthesis.	PtoFAH1.3	2	1		9
DEG128			POPTR_0007s13720	55.06	132.926	59.4	1.55193	0	0.390976	8.07483e-60	AT4G36220	encodes ferulate 5-hydroxylase (F5H)	PtoFAH1.4	1	2		14
DEG129			POPTR_0006s03180	83.676	223.936	121.4	1.64335	0	0.762216	0	AT2G40890	encodes coumarate 3-hydroxylase (C3H)	PtoC3H1	0	4		13
DEG130			POPTR_0009s10270	60.72	236.826	80.843	2.0189	0	0.469792	3.26632e-78	AT4G34050	CCOAOMT1	PtoCCOAOMT1	4	4		10
DEG131			POPTR_0001s31220	109.76	248.64	116.783	1.41551	0	0.320676	2.62746e-49	AT4G34050	CCoAOMT1	PtoCAM2	4	5		8
DEG132			POPTR_0011s16410	0.936	18.03	1.03	4.57234	0	0.42973	0.0291997	AT5G44390	BBE25	PtoBBE25	2	1		15
DEG133			POPTR_0010s15150	65.97	344.14	108.903	2.55369	0	0.892662	0	AT3G16920	ATCTL2	PtoCTL2	3	2		12
DEG134			POPTR_0019s15110	64.906	166.316	113.546	1.49371	0	0.94201	0	AT2G30490	ATC4H	PtoC4H	0	2		6
DEG135			POPTR_0009s15100	22.336	49.246	37.156	1.16831	3.01207e-292	0.760579	2.83662e-108	AT1G08250	AtADT6	PtoADT6	2	4		5
DEG136			POPTR_0019s00340	1.993	7.053	10.136	2.06177	8.52428e-91	2.59084	1.39788e-169	AT4G33420	PRX47	PtoPRX47	5	3		3
DEG137			POPTR_0005s11070	47.99	518.706	498.993	3.36732	0	3.3098	0	AT5G42180	PER64	PtoPER64	3	1		8
DEG138			POPTR_0014s09610	13.86	45.866	35.59	1.78141	0	1.42425	5.18475e-307	AT2G46570	LAC6	PtoLAC6	1	1		10
DEG139			POPTR_0009s03940	4.233	10.636	8.28	1.58423	1.36348e-127	1.21838	4.69471e-67	AT2G29130	LAC2	PtoLAC2.2	3	3		8
DEG140			POPTR_0001s41160	0.94	2.406	1.276	1.70857	2.97876e-28	0.790682	1.42797e-05	AT5G60020	LAC17	PtoLAC17.3	3	1		12
DEG141			POPTR_0001s41170	9.186	20.506	13.156	1.4994	2.41982e-216	0.85535	1.86695e-57	AT5G60020	LAC17	PtoLAC17.1	2	2		11
DEG142			POPTR_0006s08740	17.996	35.013	22.223	1.26254	1.27574e-297	0.602524	3.11645e-55	AT5G60020	LAC17	PtoLAC17.4	6	1		8
DEG143			POPTR_0011s12100	3.41	10.4	6.896	1.91586	2.04746e-157	1.31985	1.24568e-61	AT5G60020	LAC17	PtoLAC17.2	0	1		14
DEG144			POPTR_0010s20050	12.473	59.846	15.746	2.45033	0	0.52619	2.05259e-32	AT5G01190	LAC10	PtoLAC10	4	2		8
DEG145		deposition of secondary walls	POPTR_0001s13960	1.626	12.89	2.17	3.13171	0	0.546871	1.48671e-07	AT1G27920	MAP65-8	PtoMAP65-8	0	1
DEG146			POPTR_0003s06780	2.73	11.56	5.643	2.14676	2.03253e-210	1.10971	1.43674e-40	AT3G14170	CORD1	PtoCORD1	11	1
DEG147			POPTR_0004s17950	94.626	191.176	115.29	1.06741	0	0.329716	1.84269e-29	AT4G34970	ADF9	PtoADF5.2	2	3
DEG148			POPTR_0004s23150	1.156	6.98	1.71	2.83457	3.06205e-78	0.800713	0.000208248	AT1G58070	WAL	PtoWAL1	3	2
DEG149			POPTR_0005s16590	3.676	22.006	13.676	2.83169	0	2.16435	5.64637e-169	AT1G77460	CSI3	PtoCSI3	2	0
DEG150			POPTR_0008s17070	2.773	12.146	6.346	2.23292	1.19059e-166	1.29963	4.76201e-42	AT2G33385	ARPC2B	PtoARPC2B.1	6	0
DEG151			POPTR_0009s13570	24.246	81.486	42.81	1.70007	0	0.76412	8.35239e-49	AT4G34970	ADF9	PtoADF5.1	5	1
DEG152			POPTR_0010s07750	12.993	69.66	21.47	2.48913	0	0.784723	1.21804e-55	AT2G33385	ARPC2B	PtoARPC2B.2	1	2
DEG153			POPTR_0011s05990	4.883	31.3	8.253	2.71086	0	0.800713	2.56393e-18	AT5G45970	ARAC2	PtoARAC2.1	5	2
DEG154			POPTR_0016s00870	1.03	19.746	6.183	4.27856	0	2.60554	3.53934e-140	AT4G17220	ATMAP70-5	PtoMAP70-5	5	2
DEG155			POPTR_0019s12210	1.47	7.72	5.266	2.45862	6.25293e-90	1.91114	1.23804e-45	AT1G20090	ROP2	PtoROP2	5	3
DEG156			POPTR_0005s25500	291.163	735.85	1296.53	1.35366	0	2.17648	0	AT1G75500	WAT1	PtoWAT1	7	0
DEG157			POPTR_0022s00780	0.436	2.633	0.85	2.7967	1.01065e-22	1.15435	0.00237683	AT1G58070	WAL	PtoWAL2	3	2
DEG158			POPTR_0257s00210	1.336	6.89	2.01	2.33299	1.20634e-65	0.532455	0.0043544	AT2G36120	DOT1	PtoDOT1	0	1
DEG159		Programmed cell death	POPTR_0001s28640	5.91	30.473	16.43	2.43628	4.83242e-308	1.54427	8.22215e-92	AT3G51780	BAG4	PtoBAG4.2	3	3	1
DEG160			POPTR_0010s01900	0.636	14.403	4.383	4.85741	1.22915e-202	3.13802	8.00011e-48	AT1G52440	alpha/beta-Hydrolases superfamily protein	PtoAHSP	4	3	2
DEG161			POPTR_0019s01600	19.743	82.586	27.993	2.27672	0	0.71253	4.80236e-71	AT2G03200	ASPR1	PtoASPR1	4	3	1
DEG162			POPTR_0015s11510	1.38	2.5	2.323	1.05617	8.15955e-12	0.947554	1.94009e-09	AT1G24140	AT3-MMP	PtoAT3-MMP	4	2	1
DEG163			POPTR_0009s07830	14.33	75.023	37.48	2.38494	0	1.37735	6.36626e-191	AT3G51780	BAG4	PtoBAG4.1	0	3	1
DEG164			POPTR_0015s09890	0.473	10.21	8.44	4.54743	0	4.27847	1.50987e-291	AT3G48340	CEP2	PtoCEP2	2	0	0
DEG165			POPTR_0002s06870	4.556	44.463	32.25	3.38919	0	2.91938	3.22119e-253	AT4G35890	LARP1c	PtoLARP1c	3	2	2
DEG166			POPTR_0019s10270	0.993	7.406	4.116	3.31857	1.49464e-109	2.43988	1.47958e-44	AT1G70170	MMP	PtoMMP-1	5	1	1
DEG167			POPTR_1544s00200	0.126	1.62	0.74	3.81056	1.8931e-29	2.67321	9.55605e-11	AT1G70170	MMP	PtoMMP-3	3	0	1
DEG168			POPTR_0005s00740	69.876	260.863	183.943	1.93423	0	1.44457	0	AT1G23440	Peptidase C15	PtoPC15	1	2	2
DEG169			POPTR_0135s00210	2.766	21.46	9.996	3.20885	0	2.12912	2.58555e-149	AT5G22860	Serine carboxypeptidase S28 family protein	PtoPRCP1	4	4	0
DEG170			POPTR_0015s13320	10.72	54.07	46.726	2.44874	0	2.23372	0	AT5G07250	ATRBL3	PtoRBL3	5	1	2
DEG171			POPTR_0008s08650	0.45	1.77	0.876	2.23517	2.12918e-16	1.21575	0.000187846	AT1G26820	RNS3	PtoRNS3	2	5	1
DEG172			POPTR_0007s05800	10.643	62.52	38.59	2.48949	0	1.80413	0	AT4G39795	SAG102	PtoSAG102	6	3	1
DEG173			POPTR_0004s05540	0.056	1.453	0.303	4.96522	7.27881e-28	2.69694	6.30354e-05	AT5G45890	AtSAG12	PtoSAG12	4	2	2
DEG174			POPTR_0002s02010	10.943	46.28	24.923	2.31313	0	1.43776	0	AT1G20160	ATSBT5.2	PtoSBT5.2	3	1	1
DEG175			POPTR_0003s16250	36.626	102.586	97.55	1.48972	0	1.41452	0	AT1G28110	SCPL45	PtoSCPL45.1	2	2	2
DEG176			POPTR_0006s03440	3.96	11.126	7.9	1.38686	2.35529e-79	0.878715	9.76939e-28	AT1G28110	SCPL45	PtoSCPL45.2	3	1	2
DEG177			POPTR_0008s03480	73.703	149.92	115.593	1.05319	0	0.675691	0	AT3G10410	SCPL49	PtoSCPL49.2	5	2	2
DEG178			POPTR_0015s00380	0.36	2.473	0.423	2.90219	2.92516e-21	0.353254	0.460011	AT4G08430	Ulp1 protease family protein	PtoUlp1	0	1	1
DEG179			POPTR_0005s27730	14.136	34.636	15.866	1.33816	1.5404e-195	0.211554	0.000109018	AT1G20850	XCP2	PtoXCP2.1	4	0	1
DEG180			POPTR_0002s00720	5.203	31.576	12.83	2.65416	0	1.35586	1.36008e-74	AT1G20850	XCP2	PtoXCP2.2	5	2	1
DEG181			POPTR_0001s07710	15.933	87.133	108.273	2.48983	0	2.85823	0	AT1G62710	BETA-VPE	PtoβVPE2	1	4	0
DEG182			POPTR_0002s05170	45.336	154.706	308.36	1.84586	0	2.84612	0	AT3G63210	MARD1	PtoMARD1.2	3	0	1
DEG183			POPTR_0002s12440	1.506	2.493	5.98	0.793026	7.52153e-07	2.07111	3.39392e-58	AT3G16150	ASPGB1	PtoASPGB1	1	0	0
DEG184			POPTR_0002s25470	2.24	2.45	65.863	0.137877	0.251732	4.91745	0	AT4G28780	GDSL-like Lipase/Acylhydrolase superfamily protein		1	1	1
DEG185			POPTR_0003s11280	13.196	32.583	64.653	1.39647	2.53114e-268	2.39345	0	AT1G62710	BETA-VPE	PtoβVPE1	1	5	0
DEG186			POPTR_0003s20510	1.41	2.31	7.743	0.799806	5.1371e-07	2.53037	1.84228e-101	AT4G31980	PPPDE thiol peptidase family protein		4	2	1
DEG187			POPTR_0004s03800	2.56	21.843	59.55	3.1579	0	4.61301	0	AT1G11080	SCPL31	PtoSCPL31	1	2	0
DEG188			POPTR_0005s07220	3.996	6.063	15.133	0.739037	4.2148e-18	2.06311	1.12587e-202	AT5G10380	RING1	PtoRING1.1	5	2	2
DEG189			POPTR_0005s08040	8.836	33.326	35.04	2.0074	1.44947e-304	2.08834	0	AT3G63210	MARD1	PtoMARD1.1	1	2	1
DEG190			POPTR_0005s16580	13.18	45.95	56.293	1.82829	2.36817e-272	2.12036	0	AT3G63210	MARD1	PtoMARD1.3	1	0	2
DEG191			POPTR_0005s23310	89.103	241.093	391.263	1.44932	0	2.15522	0	AT3G63210	MARD1	PtoMARD1.4	3	3	0
DEG192			POPTR_0007s04120	44.95	56.603	80.21	0.527613	7.1053e-96	1.03033	0	AT3G20015	Eukaryotic aspartyl protease family protein		3	3	1
DEG193			POPTR_0007s04960	8.333	10.053	29.24	0.456966	3.96906e-13	2.00445	0	AT5G10380	RING1	PtoRING1.2	0	1	2
DEG194			POPTR_0008s12110	11.333	33.813	46.603	1.55038	7.94812e-150	2.01499	1.01467e-293	AT1G68300	Adenine nucleotide alpha hydrolases-like superfamily protein		2	1	2
DEG195			POPTR_0008s15050	0.833	11.106	11.313	3.75603	0	3.78376	0	AT5G26340	MSS1	PtoMSS1	1	1	2
DEG196			POPTR_0008s18080	7.263	14.353	34.46	1.07509	1.29994e-73	2.34639	0	AT3G27320	alpha/beta-Hydrolases superfamily protein		5	2	2
DEG197			POPTR_0010s21900	11.966	34.126	54.3	1.60197	0	2.32524	0	AT2G39420	alpha/beta-Hydrolases superfamily protein		2	1	1
DEG198			POPTR_0014s02410	264.316	481.223	664.826	0.922809	0	1.39122	0	AT5G43060	RD21B	PtoRD21.1	4	3	2
DEG199			POPTR_0014s07050	1.756	3.743	7.46	1.09735	7.38028e-29	2.09074	1.02718e-139	AT4G00230	XSP1	PtoXSP1.2	3	2	2
DEG200			POPTR_0017s06650	14.67	26.563	39.563	0.813242	3.15423e-159	1.39126	0	AT4G33090	ATAPM1	PtoAPM1	3	0	2
DEG201			POPTR_0018s02990	0.223	23.473	47.033	7.23235	0	8.238	0	AT5G10770	Eukaryotic aspartyl protease family protein	PtoAED1	4	0	1
DEG202			POPTR_0018s11930	68.44	128.333	158.026	0.874964	0	1.17602	0	AT2G24280	alpha/beta-Hydrolases superfamily protein		2	0	2
DEG203			POPTR_1116s00200	6.403	22.66	31.003	1.88693	7.43917e-96	2.35155	2.33493e-172	AT2G45600	alpha/beta-Hydrolases superfamily protein		0	3	1
DEG204			POPTR_0009s13770	3.986	20.33	10.93	2.24247	1.79147e-244	1.34094	4.49987e-65	AT4G35070	SBP (S-ribonuclease binding protein) family protein,negative regulation of programmed cell death		2	2	1
DEG205			POPTR_0014s07060	8.126	29.486	20.306	1.87128	0	1.33026	2.15883e-237	AT1G01900	AtSBT1.1	PtoSBT1.1	2	3	1
