# Supplementary material for: Integrated Transcriptomic and Proteomic Analysis in the Roadmap of the Xylem Development Stage in Populus tomentosa
Source: Front Plant Sci. 2021 Nov 4;12:724559. doi: 10.3389/fpls.2021.724559 (PMC8600231; doi:10.3389/fpls.2021.724559)
Supplement: Supplementary file 8 [file Table_6.xls]

## Sheet: Supplement Table 6
			Supplement Table 6. Sequences of primers used in this study
			Primers	Primer sequences（5′-3′）
			PtoWND1A-F	CAAATCGTGCTACGGCTG
			PtoWND1A-F	CATGCATGATCCAATCGG
			PtoWND1B-F	CCAGGCTTTAGATTTCACCC
			PtoWND1B-R	TCAACCTCGCGAATTACATC
			PtoNAC3.2-F	TTTACGTTGGCAAAGCCC
			PtoNAC3.2-R	CGACACAATACCCATTCATCC
			PtoNAM3-F	CTTGCATACTTGCGAGCC
			PtoNAM3-R	ATCCGGTGGCATATTTCC
			PtoMYB023-F	CATCGTGGGAATATCGCC
			PtoMYB023-R	TTGTGCCGTCGTCGTAAG
			PtoMYB21-F	ATGTGGCAAGGAATGCTG
			PtoMYB21-R	GAGAAGGGAATGCAAATGG
			PtoMYB61.2-F	ACTCCATGCAGTTCTTGGC
			PtoMYB61.2-R	GCCTCAGCTTCTTCTTAATGC
			PtoMYB125-F	AAATTATTCCTCTGGCCGC
			PtoMYB125-R	ATCCGAAATCGTGAACGC
			Ptoactin-F	AAACTGTAATGGTCCTCCCTCCG
			Ptoactin-R	GCATCATCACAATCACTCTCCGA
